# Supplementary material for: Mitotic counts in breast cancer should be standardized with a uniform sample area
Source: Biomed Eng Online. 2017 Feb 16;16:28. doi: 10.1186/s12938-016-0301-z (PMC5312435; doi:10.1186/s12938-016-0301-z)
Supplement: Supplementary file 3 — Additional file 3. GNU octave computer code “get_sample_mitotic_score.m”. [file 12938_2016_301_MOESM3_ESM.txt]

function output = get_sample_mitotic_score (sample_area, true_mitotic_rate, cp1, cp2, cells_per_area)
% -------------------------------------------------------------------------------------------------
% Michael Bonert, BASc (Mech Eng), MASc (Biomed Eng), MD, FRCPC
% September 30, 2012
%  March 15, 2013 -- fix calc
%  July 31, 2016 -- typo in comments
% -------------------------------------------------------------------------------------------------
% Copyright (c) 2013 Michael Bonert
%
% This program is free software; you can redistribute it and/or modify
% it under the terms of the GNU General Public License as published by
% the Free Software Foundation; either version 2 of the License, or
% (at your option) any later version.
%
% This program is distributed in the hope that it will be useful,
% but WITHOUT ANY WARRANTY; without even the implied warranty of
% MERCHANTABILITY or FITNESS FOR A PARTICULAR PURPOSE.  See the
% GNU General Public License for more details.
%
% You should have received a copy of the GNU General Public License
% along with this program; if not, write to the Free Software
% Foundation, Inc., 51 Franklin St, Fifth Floor, Boston, MA 
% 02110-1301 USA
% -------------------------------------------------------------------------------------------------
% function simulates sampling procedure that a pathologists does
%
% Testing
%	get_sample_mitotic_score( 2, 4.9, 3.466722, 7.106899, 2500)
% 	get_sample_mitotic_score( 2.2902210445, 4.9, 3.466722, 7.106899, 2500)
% -------------------------------------------------------------------------------------------------
% Input
%	sample_area		area sampled by pathologist (mm^2)
% 	true_mitotic_rate	mitotic rate if the whole tumour is sampled (mitoses/mm^2)
%	cp1			cutpoint one (mitoses/mm^2)
%	cp2			cutpoint two (mitoses/mm^2)
% 	cells_per_area		cells per area (cells/mm^2)
% Output
% output = [m_expected, true_mitotic_score, m_cp1, m_cp2, P_sample, m, m_sampled_per_area, m_score, distance2cp];
%	m_expected		expected number of mitoses (based on sample_area & true_mitotic_rate)
%	true_mitotic_score	the mitotic score based on the true_mitotic rate (1,2,3)
%	m_cp1			lower mitotic cut point
%	m_cp2			upper mitotic cut point
%	P_sample		percentile randomized sample mitotic rate 	(random number 0-1.0)
%	m			sample mitotic count
%	m_sampled_per_area	sample mitotic count per sample area
%	m_score			mitotic score based on cutpoints 		(1,2,3)
%	distance2cp		number of mitoses to nearest cutpoint		(integer)

 
P_sample=rand();

TP= true_mitotic_rate/cells_per_area;
s=round(sample_area*cells_per_area);

m_expected=round(true_mitotic_rate*sample_area);

cdf_at_m_expected=binocdf(m_expected,s,TP);

if(cdf_at_m_expected<P_sample)
	m_adjust_sign=1;
else
	m_adjust_sign=-1;
endif

% find 'm' for 'sample_percent'
m=m_expected+1*m_adjust_sign;
ctr_m=2;
P(1)=cdf_at_m_expected;
while (1)
	if m<0
		m=0;	% reset to zero -- fix 15 Mar 2013 (similar fix on 19 Feb 2013 in GIST calc)
		break;
	endif

	P(ctr_m)=binocdf(m,s,TP);
	if m_adjust_sign==-1;
		if (P(ctr_m)<P_sample)
			m=m+1;	% a fix 'cause number is off by one
			break;
		endif
	else % m_adjust_sign==1
		if (P(ctr_m)>P_sample)
			
			break;
		endif
	endif
	ctr_m=ctr_m+1;
	m=m+1*m_adjust_sign;
endwhile

% calculated sampled mitotic rate
m_sampled_per_area=m/sample_area;

% calculate sampled score
if (m_sampled_per_area<=cp1)
	sample_m_score=1;
else
	if (m_sampled_per_area>cp2)
		sample_m_score=3;
	else
		sample_m_score=2;
	endif
endif


% calculate mitotic cut points
m_cp1=round(cp1*sample_area);
m_cp2=round(cp2*sample_area);

% calculate distance to cutpoint
distance_cp1=m_cp1-m;
distance_cp2=m_cp2-m;

% calculate true score
if (m_expected<=m_cp1)
	true_m_score=1;
else
	if (m_expected>m_cp2)
		true_m_score=3;
	else
		true_m_score=2;
	endif
endif

if( abs(distance_cp1)<abs(distance_cp2) )
	distance2cp=distance_cp1;
else
	distance2cp=distance_cp2;
endif

% testing -------------------
%mitoses_expected=m_expected
%mitoses=m
%mitoses_lower_cutpoint=m_cp1
%mitoses_upper_cutpoint=m_cp2
%distance_to_nearest_mitotic_cutpoint=distance2cp
%sample_area
%P_random_sample=P_sample
%mitoses_sampled_per_area=m_sampled_per_area
%cutpoint_lower=cp1
%cutpoint_upper=cp2
%sample_mitotic_score=sample_m_score
%true_mitotic_score=true_m_score
%P_series=P
% end of testing ------------

output = [m_expected, true_m_score, m_cp1, m_cp2, P_sample, m, m_sampled_per_area, sample_m_score, distance2cp];
