# Supplementary material for: Mitotic counts in breast cancer should be standardized with a uniform sample area
Source: Biomed Eng Online. 2017 Feb 16;16:28. doi: 10.1186/s12938-016-0301-z (PMC5312435; doi:10.1186/s12938-016-0301-z)
Supplement: Supplementary file 4 — Additional file 4. GNU octave computer code “mitotic_score_experiment_v7c.m”. [file 12938_2016_301_MOESM4_ESM.txt]

% -------------------------------------------------------------------------------------------------
% Michael Bonert, BASc (Mech Eng), MASc (Biomed Eng), MD, FRCPC
% Revision log
%	September 30, 2012 
% 	January 19, 2013
% 	February 10, 2013 -- fix bug on 'line 49', revised 'cp1' and 'cp2'
% 	March 15, 2013 -- change large output files to '.csv' file extension
% -------------------------------------------------------------------------------------------------
% Copyright (c) 2013 Michael Bonert
%
% This program is free software; you can redistribute it and/or modify
% it under the terms of the GNU General Public License as published by
% the Free Software Foundation; either version 2 of the License, or
% (at your option) any later version.
%
% This program is distributed in the hope that it will be useful,
% but WITHOUT ANY WARRANTY; without even the implied warranty of
% MERCHANTABILITY or FITNESS FOR A PARTICULAR PURPOSE.  See the
% GNU General Public License for more details.
%
% You should have received a copy of the GNU General Public License
% along with this program; if not, write to the Free Software
% Foundation, Inc., 51 Franklin St, Fifth Floor, Boston, MA 
% 02110-1301 USA
% -------------------------------------------------------------------------------------------------
% TO RUN THIS
% 	run mitotic_score_experiment_v7c.m
% -------------------------------------------------------------------------------------------------
clear all;
close all;

printf('\nMitotic Score Experiment\n');
printf('\nMichael Bonert, BASc (Mech Eng), MASc (Biomed Eng), MD, FRCPC\n');

% -------------------------------------------------------------------------------------------------
% CONTROL PARAMETERS
% -------------------------------------------------------------------------------------------------
% ARRAYS DEFINING THE DISTRIBUTION OF THE MITOTIC RATE
mitotic_rate_distrib_cp_arr = [0 1.3661 2.7322 4.0984 5.4645 6.8306 8.1967 9.5628 10.9290 12.2951 13.6612 15.0273 16.3934 ];
mitotic_rate_distrib_freq_arr = [ 0.5 0.6533333333 0.7633333333 0.8266666667 0.8633333333 0.9033333333 0.9233333333 0.96 0.9666666667 0.98 0.9866666667 1];

% ARRAY OF SAMPLE AREAS - USED TO ASSESS MITOTIC RATE
%sample_area_arr=[1.256637 3.739281 5];	% mm^2
sample_area_arr=[1.256637 3.739281 5 10 15 20];	% mm^2
%sample_area_arr=[5]; % mm^2 (testing)
				
% MITOTIC CUT POINTS
cp1 = 3.0;					% lower mitotic cut point -- mitoses/mm^2 ( previously cp1 = 3.466722 )
cp2 = 8.0;					% upper mitotic cut point -- mitoses/mm^2 ( previously cp2 = 7.106899 )

% CELL PER AREA
cells_per_area = 2500;				% cells/mm^2

% NUMBER OF BIOPSIES
%num_of_biopsies=10000;				% number of biopsies in each arm
%num_of_biopsies=100000;			% number of biopsies in each arm
%num_of_biopsies=350000;			% number of biopsies in each arm
%num_of_biopsies=450000;				% number of biopsies in each arm
num_of_biopsies=1000000;			% number of biopsies in each arm

% -------------------------------------------------------------------------------------------------
% -----------------------------------------------------------------------------
% UNDER-THE-HOOD PARAMETERS
tmp_sample_area_count=size(sample_area_arr);
sample_area_count=tmp_sample_area_count(2);

diameter_arr=sqrt(sample_area_arr/10*4/pi()); 	% field diameter -- mm

output_summary_correct = zeros(1, sample_area_count );
output_summary_overgrade = zeros(1, sample_area_count );
output_summary_undergrade = zeros(1, sample_area_count );
output_summary_score_distribution = [ 0 0 0 ];

matrix_output = zeros (3, 3, sample_area_count);
matrix_output_expanded = zeros (4, 4, sample_area_count);
matrix_output_expanded_normalized = zeros (4, 4, sample_area_count);

% CORRECT CLASSIFICATION CALCULATION
tmp_mitotic_rate_distrib_cp_arr=size(mitotic_rate_distrib_cp_arr);
mitotic_rate_distrib_cp_arr_count=tmp_mitotic_rate_distrib_cp_arr(2);
maximum_mitotic_count=round(mitotic_rate_distrib_cp_arr(mitotic_rate_distrib_cp_arr_count)*sample_area_arr(sample_area_count));

corr_class_calc=zeros(maximum_mitotic_count*2+2,3,sample_area_count);
% -----------------------------------------------------------------------------

% open the file with write permission
fid = fopen('OUTPUT_mitotic_score_experiment_v7c.txt', 'w');
fprintf(fid, 'Mitotic score experiment - output\n\n');
fprintf(fid, '\nStarting calculation... \n');

for file_ctr=1:sample_area_count
	first_part_of_fn='OUTPUT_mitotic_score_experiment_v7c_area';
	filename_arr{file_ctr} = [first_part_of_fn,num2str(file_ctr),'.csv'];
	fid_arr(file_ctr) = fopen(filename_arr{file_ctr}, 'w');
	fprintf(fid_arr(file_ctr), 'Mitotic score experiment - output\n');
	fprintf(fid_arr(file_ctr), 'Area: %10.8f \n\n', sample_area_arr(file_ctr));
	%fprintf(fid_arr(file_ctr), 'test \n');
	fprintf(fid_arr(file_ctr), 'Sample area\tTrue mit. rate \t Cut-point 1 \t Cut-point 2 \t Cells per area');
	fprintf(fid_arr(file_ctr), '\t Exp. mit. rate \t True mit. score \t Lower mit. CP \t Upper mit. CP \t P sample \t Sample mit. count \t Sample mit. rate \t Sample mitotic score \t Dist. to nearest CP\n\n');
endfor

printf('Calculation starting...\n');
start_time=time;

mitotic_rate_distrib_ctr=1;
mitotic_rate_range = mitotic_rate_distrib_cp_arr(mitotic_rate_distrib_ctr+1) - mitotic_rate_distrib_cp_arr(mitotic_rate_distrib_ctr); 

for biopsies_ctr=1:num_of_biopsies
%%%	true_case_mitotic_rate=rand()*mitotic_rate_range;	% true_mitotic_rate
	fraction_of_cases=biopsies_ctr/num_of_biopsies;
	if( fraction_of_cases <= mitotic_rate_distrib_freq_arr(mitotic_rate_distrib_ctr) )		
		true_case_mitotic_rate = rand()*mitotic_rate_range + mitotic_rate_distrib_cp_arr(mitotic_rate_distrib_ctr);
	else
		mitotic_rate_distrib_ctr=mitotic_rate_distrib_ctr+1;
		mitotic_rate_range = mitotic_rate_distrib_cp_arr(mitotic_rate_distrib_ctr+1) - mitotic_rate_distrib_cp_arr(mitotic_rate_distrib_ctr); 
		true_case_mitotic_rate = rand()*mitotic_rate_range + mitotic_rate_distrib_cp_arr(mitotic_rate_distrib_ctr);
	endif

	for sample_area_ctr=1:sample_area_count
		sample_area=sample_area_arr(sample_area_ctr);

		output_fn = get_sample_mitotic_score (sample_area, true_case_mitotic_rate, cp1, cp2, cells_per_area);	

%output_fn = [m_expected, true_m_score, m_cp1, m_cp2, P_sample, m, m_sampled_per_area, sample_m_score, distance2cp];

%%		output( biopsies_ctr, sample_area_ctr, 1 ) = sample_area;		% sample_area
%%		output( biopsies_ctr, sample_area_ctr, 2 ) = true_case_mitotic_rate;	% true case mitotic rate
%%		output( biopsies_ctr, sample_area_ctr, 3 ) = cp1;			% cp1 
%%		output( biopsies_ctr, sample_area_ctr, 4 ) = cp2;			% cp2
%%		output( biopsies_ctr, sample_area_ctr, 5 ) = cells_per_area;		% cells_per_area

%%		output( biopsies_ctr, sample_area_ctr, 6 ) = output_fn(1);		% expected mitotic rate (based on true case mitotic rate)
%%		output( biopsies_ctr, sample_area_ctr, 7 ) = output_fn(2);		% true mitotic score
%%		output( biopsies_ctr, sample_area_ctr, 8 ) = output_fn(3);		% lower mitotic cut point 
%%		output( biopsies_ctr, sample_area_ctr, 9 ) = output_fn(4);		% upper mitotic cut point
%%		output( biopsies_ctr, sample_area_ctr, 10) = output_fn(5);		% P sample
%%		output( biopsies_ctr, sample_area_ctr, 11) = output_fn(6);		% sample mitotic count 
%%		output( biopsies_ctr, sample_area_ctr, 12) = output_fn(7);		% sample mitotic count/sample area
%%		output( biopsies_ctr, sample_area_ctr, 13) = output_fn(8);		% sample mitotic score
%%		output( biopsies_ctr, sample_area_ctr, 14) = output_fn(9);		% distance to nearest cut point

		fprintf(fid_arr(sample_area_ctr), '%10.8f \t %10.8f \t %10.8f \t %10.8f \t %10.8f \t %10.8f \t %10.8f \t %10.8f \t %10.8f \t %10.8f \t %10.8f \t %10.8f \t %10.8f \t %10.8f \n',sample_area, true_case_mitotic_rate, cp1, cp2, cells_per_area, output_fn(1), output_fn(2), output_fn(3), output_fn(4), output_fn(5), output_fn(6), output_fn(7), output_fn(8), output_fn(9));

		% CORRECT CLASSIFICATION CALCULATION --begin
		% 'int16(output_fn(6))+1' -- the '+1' is so zero is taken care of. %% changed 'output_fn(5)' to 'output_fn(6)'
		% testing
		%m_sampled_float=output_fn(6)
		%m_sampled_int16=int16(output_fn(6))	-- 16 March 2013 'int8' gives error for values >126.
		% end of testing

		m_sample_cur=int16(output_fn(6));	
		if( m_sample_cur < (maximum_mitotic_count*2+2-1))
			corr_class_calc( m_sample_cur+1 ,1,sample_area_ctr)=corr_class_calc( m_sample_cur+1 ,1,sample_area_ctr)+1;

			if( output_fn(2)==output_fn(8) )	% changed 'output_fn(7)' to 'output_fn(8)'
				corr_class_calc( m_sample_cur+1 ,2,sample_area_ctr) = corr_class_calc( m_sample_cur+1 ,2,sample_area_ctr)+1;
			endif
		else
			corr_class_calc( (maximum_mitotic_count*2+2) ,1,sample_area_ctr)=corr_class_calc( (maximum_mitotic_count*2+2) ,1,sample_area_ctr)+1;
			output_fn
		endif	
		% CORRECT CLASSIFICATION CALCULATION --end


		if ( output_fn(2)==output_fn(8) )
%%			output( biopsies_ctr, sample_area_ctr, 15) = 1;

			output_summary_correct ( sample_area_ctr ) = output_summary_correct ( sample_area_ctr ) + 1;
		else
%%			output( biopsies_ctr, sample_area_ctr, 15) = 0;
	
			if (output_fn(8) > output_fn(2) )
				output_summary_overgrade ( sample_area_ctr ) = output_summary_overgrade ( sample_area_ctr ) + 1;
			else
				output_summary_undergrade ( sample_area_ctr ) = output_summary_undergrade ( sample_area_ctr ) + 1;
			endif
		endif

		%matrix_output = zeros (3, 3, sample_area_count)
		matrix_output ( output_fn(2), output_fn(8), sample_area_ctr ) = matrix_output ( output_fn(2), output_fn(8), sample_area_ctr ) + 1;
		
	endfor

	% score distribution
	output_summary_score_distribution(output_fn(2))=output_summary_score_distribution(output_fn(2))+1;	

endfor

% What was the calculation time?
end_time=time;
calculation_time=end_time-start_time;

calc_time_hour=fix(calculation_time/60/60);
calc_time_min=fix(calculation_time/60-calc_time_hour*60);
calc_time_sec=calculation_time-calc_time_min*60-calc_time_hour*60*60;

printf('\nCalculations completed!');
printf('\nCalculation time: %10i hours, %5i minutes, %5i seconds\n', calc_time_hour, calc_time_min, calc_time_sec);

fprintf(fid, '\nCalculations completed!');
fprintf(fid, '\n\nCalculation time: %10i hours, %5i minutes, %5i seconds\n\n', calc_time_hour, calc_time_min, calc_time_sec);

output_summary_correct
output_summary_overgrade
output_summary_undergrade
output_summary_score_distribution

fprintf(fid, '\n');
fprintf(fid, 'Output_summary_correct: %10i \n', output_summary_correct);
fprintf(fid, 'Output_summary_overgrade: %10i \n', output_summary_overgrade);
fprintf(fid, 'Output_summary_undergrade: %10i \n', output_summary_undergrade);
fprintf(fid, 'Output_summary_score_distribution: %10i \n', output_summary_score_distribution);

per_output_summary_correct = output_summary_correct/num_of_biopsies
per_output_summary_overgrade = output_summary_overgrade/num_of_biopsies
per_output_summary_undergrade = output_summary_undergrade/num_of_biopsies
per_output_summary_score_distribution = output_summary_score_distribution/num_of_biopsies

fprintf(fid, '\n');
fprintf(fid, 'Output_summary_correct: %10.8f \n', per_output_summary_correct);
fprintf(fid, 'Output_summary_overgrade: %10.8f \n', per_output_summary_overgrade);
fprintf(fid, 'Output_summary_undergrade: %10.8f \n', per_output_summary_undergrade);
fprintf(fid, 'Output_summary_score_distribution: %10.8f \n', per_output_summary_score_distribution);

matrix_output

fprintf(fid, '\nMatrix output - row = true, columns = sampled:');
for sample_area_ctr=1:sample_area_count
	fprintf(fid, '\n');
	for row_ctr=1:3
		fprintf(fid, '\n');
		fprintf(fid, '%10i', matrix_output(row_ctr,:,sample_area_ctr));
	endfor
endfor

matrix_output_expanded(1:3,1:3,:)=matrix_output(1:3,1:3,:);
for sample_area_ctr=1:sample_area_count
	for ctr_row=1:3
		matrix_output_expanded(ctr_row,4,sample_area_ctr)=sum(matrix_output_expanded(ctr_row, 1:3,sample_area_ctr));
	endfor
	for ctr_col=1:3
		matrix_output_expanded(4,ctr_col,sample_area_ctr)=sum(matrix_output_expanded(1:3, ctr_col,sample_area_ctr));
	endfor
	matrix_output_expanded(4,4,sample_area_ctr)=sum(matrix_output_expanded(1:3, 4,sample_area_ctr));
endfor
matrix_output_expanded

fprintf(fid, '\n\nMatrix output expanded - row = true, columns = sampled:');
for sample_area_ctr=1:sample_area_count
	fprintf(fid, '\n');
	for row_ctr=1:4
		fprintf(fid, '\n');
		fprintf(fid, '%10i', matrix_output_expanded(row_ctr,:,sample_area_ctr));
	endfor
endfor

for sample_area_ctr=1:sample_area_count
	for ctr_row=1:4
		for ctr_col=1:4
			%% matrix_output_expanded_normalized(ctr_row,ctr_col,sample_area_ctr)=matrix_output_expanded(ctr_row,ctr_col,sample_area_ctr)./matrix_output_expanded(ctr_row,4,sample_area_ctr);

			matrix_output_expanded_normalized(ctr_row,ctr_col,sample_area_ctr)=matrix_output_expanded(ctr_row,ctr_col,sample_area_ctr)./matrix_output_expanded(4,ctr_col,sample_area_ctr);

		endfor
	endfor
endfor
matrix_output_expanded_normalized

fprintf(fid, '\n\nMatrix output expanded normalized - row = true, columns = sampled:');
for sample_area_ctr=1:sample_area_count
	fprintf(fid, '\n');
	for row_ctr=1:4
		fprintf(fid, '\n');
		fprintf(fid, ' %10.8f ', matrix_output_expanded_normalized(row_ctr,:,sample_area_ctr));
	endfor
endfor

% output( :, 1, :) % testing

% CORRECT CLASSIFICATION CALCULATION --begin
for sample_area_ctr=1:sample_area_count
	for m_ctr=1:maximum_mitotic_count*2+2
		denominator=corr_class_calc(m_ctr,1,sample_area_ctr);
		if (denominator !=0 )
			corr_class_calc(m_ctr,3,sample_area_ctr)=corr_class_calc(m_ctr,2,sample_area_ctr)/denominator;
		endif
	endfor
endfor
% CORRECT CLASSIFICATION CALCULATION --end
corr_class_calc	% print to screen

fprintf(fid, '\n\nCorrect classification calculation - col1 = mitoses, col2 = number, col3 = corr. class., col4 = % corr:');
for sample_area_ctr=1:sample_area_count
	fprintf(fid, '\n');
		
	for row_ctr=1:maximum_mitotic_count*2+2
		fprintf(fid, '\n');
		fprintf(fid, ' %5i \t', row_ctr-1);
		fprintf(fid, ' %10.8f ', corr_class_calc(row_ctr,:,sample_area_ctr));
	endfor
endfor


% calculate error
area_vs_error_arr=zeros(sample_area_ctr,3);
for sample_area_ctr=1:sample_area_count
	area_vs_error_arr(sample_area_ctr,1)=sample_area_arr(sample_area_ctr);
	for ctr_row=1:3
		area_vs_error_arr(sample_area_ctr,2)=area_vs_error_arr(sample_area_ctr,2)+matrix_output(ctr_row,ctr_row,sample_area_ctr);

		
	endfor
	area_vs_error_arr(sample_area_ctr,2)=area_vs_error_arr(sample_area_ctr,2)/num_of_biopsies;
	area_vs_error_arr(sample_area_ctr,3)=1-area_vs_error_arr(sample_area_ctr,2);
endfor
area_vs_error_arr

fprintf(fid, '\n\nError calculation - col1 = sample_area, col2 = 1-err, col3 = err');
fprintf(fid, '\n');
for row_ctr=1:sample_area_count
	fprintf(fid, '\n');
	fprintf(fid, ' %10.8f ', area_vs_error_arr(row_ctr,:));
endfor

fclose(fid);
for file_ctr=1:sample_area_count
	fclose(fid_arr(file_ctr));
endfor
