# Supplementary material for: Mitotic counts in breast cancer should be standardized with a uniform sample area
Source: Biomed Eng Online. 2017 Feb 16;16:28. doi: 10.1186/s12938-016-0301-z (PMC5312435; doi:10.1186/s12938-016-0301-z)
Supplement: Supplementary file 5 — Additional file 5. GNU octave summary data “OUTPUT_mitotic_score_experiment_v7c.txt”. [file 12938_2016_301_MOESM5_ESM.txt]

Mitotic score experiment - output


Starting calculation... 

Calculations completed!

Calculation time:          7 hours,    46 minutes,    52 seconds


Output_summary_correct:     840561 
Output_summary_correct:     912022 
Output_summary_correct:     924350 
Output_summary_correct:     946061 
Output_summary_correct:     955734 
Output_summary_correct:     961606 
Output_summary_overgrade:     115440 
Output_summary_overgrade:      48146 
Output_summary_overgrade:      38627 
Output_summary_overgrade:      27901 
Output_summary_overgrade:      22807 
Output_summary_overgrade:      19996 
Output_summary_undergrade:      43999 
Output_summary_undergrade:      39832 
Output_summary_undergrade:      37023 
Output_summary_undergrade:      26038 
Output_summary_undergrade:      21459 
Output_summary_undergrade:      18398 
Output_summary_score_distribution:     676968 
Output_summary_score_distribution:     221285 
Output_summary_score_distribution:     101747 

Output_summary_correct: 0.84056100 
Output_summary_correct: 0.91202200 
Output_summary_correct: 0.92435000 
Output_summary_correct: 0.94606100 
Output_summary_correct: 0.95573400 
Output_summary_correct: 0.96160600 
Output_summary_overgrade: 0.11544000 
Output_summary_overgrade: 0.04814600 
Output_summary_overgrade: 0.03862700 
Output_summary_overgrade: 0.02790100 
Output_summary_overgrade: 0.02280700 
Output_summary_overgrade: 0.01999600 
Output_summary_undergrade: 0.04399900 
Output_summary_undergrade: 0.03983200 
Output_summary_undergrade: 0.03702300 
Output_summary_undergrade: 0.02603800 
Output_summary_undergrade: 0.02145900 
Output_summary_undergrade: 0.01839800 
Output_summary_score_distribution: 0.67696800 
Output_summary_score_distribution: 0.22128500 
Output_summary_score_distribution: 0.10174700 

Matrix output - row = true, columns = sampled:

    630573     90662       242
     24517    135084     24536
       106     19376     74904

    651899     29105         0
     30836    171284     19041
         0      8996     88839

    657656     25399         0
     27157    177084     13228
         0      9866     89610

    660766     18199         0
     19145    191197      9702
         0      6893     94098

    662771     14827         0
     15680    197251      7980
         0      5779     95712

    664016     12952         0
     13339    200902      7044
         0      5059     96688

Matrix output expanded - row = true, columns = sampled:

    630573     90662       242    721477
     24517    135084     24536    184137
       106     19376     74904     94386
    655196    245122     99682   1000000

    651899     29105         0    681004
     30836    171284     19041    221161
         0      8996     88839     97835
    682735    209385    107880   1000000

    657656     25399         0    683055
     27157    177084     13228    217469
         0      9866     89610     99476
    684813    212349    102838   1000000

    660766     18199         0    678965
     19145    191197      9702    220044
         0      6893     94098    100991
    679911    216289    103800   1000000

    662771     14827         0    677598
     15680    197251      7980    220911
         0      5779     95712    101491
    678451    217857    103692   1000000

    664016     12952         0    676968
     13339    200902      7044    221285
         0      5059     96688    101747
    677355    218913    103732   1000000

Matrix output expanded normalized - row = true, columns = sampled:

 0.96241888  0.36986480  0.00242772  0.72147700 
 0.03741934  0.55108885  0.24614273  0.18413700 
 0.00016178  0.07904635  0.75142955  0.09438600 
 1.00000000  1.00000000  1.00000000  1.00000000 

 0.95483460  0.13900232  0.00000000  0.68100400 
 0.04516540  0.81803377  0.17650167  0.22116100 
 0.00000000  0.04296392  0.82349833  0.09783500 
 1.00000000  1.00000000  1.00000000  1.00000000 

 0.96034392  0.11960970  0.00000000  0.68305500 
 0.03965608  0.83392905  0.12862949  0.21746900 
 0.00000000  0.04646125  0.87137051  0.09947600 
 1.00000000  1.00000000  1.00000000  1.00000000 

 0.97184190  0.08414205  0.00000000  0.67896500 
 0.02815810  0.88398855  0.09346821  0.22004400 
 0.00000000  0.03186940  0.90653179  0.10099100 
 1.00000000  1.00000000  1.00000000  1.00000000 

 0.97688853  0.06805841  0.00000000  0.67759800 
 0.02311147  0.90541502  0.07695869  0.22091100 
 0.00000000  0.02652657  0.92304131  0.10149100 
 1.00000000  1.00000000  1.00000000  1.00000000 

 0.98030722  0.05916506  0.00000000  0.67696800 
 0.01969278  0.91772531  0.06790576  0.22128500 
 0.00000000  0.02310964  0.93209424  0.10174700 
 1.00000000  1.00000000  1.00000000  1.00000000 

Correct classification calculation - col1 = mitoses, col2 = number, col3 = corr. class., col4 = 

     0 	 253710.00000000  253180.00000000  0.99791100 
     1 	 188097.00000000  185235.00000000  0.98478445 
     2 	 127120.00000000  119451.00000000  0.93967118 
     3 	 86269.00000000  72707.00000000  0.84279405 
     4 	 62931.00000000  19527.00000000  0.31029222 
     5 	 47913.00000000  23133.00000000  0.48281260 
     6 	 38138.00000000  23844.00000000  0.62520321 
     7 	 30824.00000000  22409.00000000  0.72699844 
     8 	 25480.00000000  18999.00000000  0.74564364 
     9 	 21589.00000000  15522.00000000  0.71897726 
    10 	 18247.00000000  11650.00000000  0.63846112 
    11 	 16106.00000000  7294.00000000  0.45287471 
    12 	 14033.00000000  7908.00000000  0.56352882 
    13 	 12071.00000000  8068.00000000  0.66837876 
    14 	 10373.00000000  7877.00000000  0.75937530 
    15 	 9084.00000000  7556.00000000  0.83179216 
    16 	 7685.00000000  6865.00000000  0.89329863 
    17 	 6381.00000000  5894.00000000  0.92367967 
    18 	 5269.00000000  4987.00000000  0.94647941 
    19 	 4325.00000000  4207.00000000  0.97271676 
    20 	 3472.00000000  3417.00000000  0.98415899 
    21 	 2862.00000000  2834.00000000  0.99021663 
    22 	 2319.00000000  2303.00000000  0.99310047 
    23 	 1634.00000000  1628.00000000  0.99632803 
    24 	 1231.00000000  1230.00000000  0.99918765 
    25 	 897.00000000  896.00000000  0.99888517 
    26 	 649.00000000  649.00000000  1.00000000 
    27 	 448.00000000  448.00000000  1.00000000 
    28 	 323.00000000  323.00000000  1.00000000 
    29 	 205.00000000  205.00000000  1.00000000 
    30 	 133.00000000  133.00000000  1.00000000 
    31 	 85.00000000  85.00000000  1.00000000 
    32 	 34.00000000  34.00000000  1.00000000 
    33 	 24.00000000  24.00000000  1.00000000 
    34 	 13.00000000  13.00000000  1.00000000 
    35 	 13.00000000  13.00000000  1.00000000 
    36 	 4.00000000  4.00000000  1.00000000 
    37 	 4.00000000  4.00000000  1.00000000 
    38 	 2.00000000  2.00000000  1.00000000 
    39 	 2.00000000  2.00000000  1.00000000 
    40 	 1.00000000  1.00000000  1.00000000 
    41 	 0.00000000  0.00000000  0.00000000 
    42 	 0.00000000  0.00000000  0.00000000 
    43 	 0.00000000  0.00000000  0.00000000 
    44 	 0.00000000  0.00000000  0.00000000 
    45 	 0.00000000  0.00000000  0.00000000 
    46 	 0.00000000  0.00000000  0.00000000 
    47 	 0.00000000  0.00000000  0.00000000 
    48 	 0.00000000  0.00000000  0.00000000 
    49 	 0.00000000  0.00000000  0.00000000 
    50 	 0.00000000  0.00000000  0.00000000 
    51 	 0.00000000  0.00000000  0.00000000 
    52 	 0.00000000  0.00000000  0.00000000 
    53 	 0.00000000  0.00000000  0.00000000 
    54 	 0.00000000  0.00000000  0.00000000 
    55 	 0.00000000  0.00000000  0.00000000 
    56 	 0.00000000  0.00000000  0.00000000 
    57 	 0.00000000  0.00000000  0.00000000 
    58 	 0.00000000  0.00000000  0.00000000 
    59 	 0.00000000  0.00000000  0.00000000 
    60 	 0.00000000  0.00000000  0.00000000 
    61 	 0.00000000  0.00000000  0.00000000 
    62 	 0.00000000  0.00000000  0.00000000 
    63 	 0.00000000  0.00000000  0.00000000 
    64 	 0.00000000  0.00000000  0.00000000 
    65 	 0.00000000  0.00000000  0.00000000 
    66 	 0.00000000  0.00000000  0.00000000 
    67 	 0.00000000  0.00000000  0.00000000 
    68 	 0.00000000  0.00000000  0.00000000 
    69 	 0.00000000  0.00000000  0.00000000 
    70 	 0.00000000  0.00000000  0.00000000 
    71 	 0.00000000  0.00000000  0.00000000 
    72 	 0.00000000  0.00000000  0.00000000 
    73 	 0.00000000  0.00000000  0.00000000 
    74 	 0.00000000  0.00000000  0.00000000 
    75 	 0.00000000  0.00000000  0.00000000 
    76 	 0.00000000  0.00000000  0.00000000 
    77 	 0.00000000  0.00000000  0.00000000 
    78 	 0.00000000  0.00000000  0.00000000 
    79 	 0.00000000  0.00000000  0.00000000 
    80 	 0.00000000  0.00000000  0.00000000 
    81 	 0.00000000  0.00000000  0.00000000 
    82 	 0.00000000  0.00000000  0.00000000 
    83 	 0.00000000  0.00000000  0.00000000 
    84 	 0.00000000  0.00000000  0.00000000 
    85 	 0.00000000  0.00000000  0.00000000 
    86 	 0.00000000  0.00000000  0.00000000 
    87 	 0.00000000  0.00000000  0.00000000 
    88 	 0.00000000  0.00000000  0.00000000 
    89 	 0.00000000  0.00000000  0.00000000 
    90 	 0.00000000  0.00000000  0.00000000 
    91 	 0.00000000  0.00000000  0.00000000 
    92 	 0.00000000  0.00000000  0.00000000 
    93 	 0.00000000  0.00000000  0.00000000 
    94 	 0.00000000  0.00000000  0.00000000 
    95 	 0.00000000  0.00000000  0.00000000 
    96 	 0.00000000  0.00000000  0.00000000 
    97 	 0.00000000  0.00000000  0.00000000 
    98 	 0.00000000  0.00000000  0.00000000 
    99 	 0.00000000  0.00000000  0.00000000 
   100 	 0.00000000  0.00000000  0.00000000 
   101 	 0.00000000  0.00000000  0.00000000 
   102 	 0.00000000  0.00000000  0.00000000 
   103 	 0.00000000  0.00000000  0.00000000 
   104 	 0.00000000  0.00000000  0.00000000 
   105 	 0.00000000  0.00000000  0.00000000 
   106 	 0.00000000  0.00000000  0.00000000 
   107 	 0.00000000  0.00000000  0.00000000 
   108 	 0.00000000  0.00000000  0.00000000 
   109 	 0.00000000  0.00000000  0.00000000 
   110 	 0.00000000  0.00000000  0.00000000 
   111 	 0.00000000  0.00000000  0.00000000 
   112 	 0.00000000  0.00000000  0.00000000 
   113 	 0.00000000  0.00000000  0.00000000 
   114 	 0.00000000  0.00000000  0.00000000 
   115 	 0.00000000  0.00000000  0.00000000 
   116 	 0.00000000  0.00000000  0.00000000 
   117 	 0.00000000  0.00000000  0.00000000 
   118 	 0.00000000  0.00000000  0.00000000 
   119 	 0.00000000  0.00000000  0.00000000 
   120 	 0.00000000  0.00000000  0.00000000 
   121 	 0.00000000  0.00000000  0.00000000 
   122 	 0.00000000  0.00000000  0.00000000 
   123 	 0.00000000  0.00000000  0.00000000 
   124 	 0.00000000  0.00000000  0.00000000 
   125 	 0.00000000  0.00000000  0.00000000 
   126 	 0.00000000  0.00000000  0.00000000 
   127 	 0.00000000  0.00000000  0.00000000 
   128 	 0.00000000  0.00000000  0.00000000 
   129 	 0.00000000  0.00000000  0.00000000 
   130 	 0.00000000  0.00000000  0.00000000 
   131 	 0.00000000  0.00000000  0.00000000 
   132 	 0.00000000  0.00000000  0.00000000 
   133 	 0.00000000  0.00000000  0.00000000 
   134 	 0.00000000  0.00000000  0.00000000 
   135 	 0.00000000  0.00000000  0.00000000 
   136 	 0.00000000  0.00000000  0.00000000 
   137 	 0.00000000  0.00000000  0.00000000 
   138 	 0.00000000  0.00000000  0.00000000 
   139 	 0.00000000  0.00000000  0.00000000 
   140 	 0.00000000  0.00000000  0.00000000 
   141 	 0.00000000  0.00000000  0.00000000 
   142 	 0.00000000  0.00000000  0.00000000 
   143 	 0.00000000  0.00000000  0.00000000 
   144 	 0.00000000  0.00000000  0.00000000 
   145 	 0.00000000  0.00000000  0.00000000 
   146 	 0.00000000  0.00000000  0.00000000 
   147 	 0.00000000  0.00000000  0.00000000 
   148 	 0.00000000  0.00000000  0.00000000 
   149 	 0.00000000  0.00000000  0.00000000 
   150 	 0.00000000  0.00000000  0.00000000 
   151 	 0.00000000  0.00000000  0.00000000 
   152 	 0.00000000  0.00000000  0.00000000 
   153 	 0.00000000  0.00000000  0.00000000 
   154 	 0.00000000  0.00000000  0.00000000 
   155 	 0.00000000  0.00000000  0.00000000 
   156 	 0.00000000  0.00000000  0.00000000 
   157 	 0.00000000  0.00000000  0.00000000 
   158 	 0.00000000  0.00000000  0.00000000 
   159 	 0.00000000  0.00000000  0.00000000 
   160 	 0.00000000  0.00000000  0.00000000 
   161 	 0.00000000  0.00000000  0.00000000 
   162 	 0.00000000  0.00000000  0.00000000 
   163 	 0.00000000  0.00000000  0.00000000 
   164 	 0.00000000  0.00000000  0.00000000 
   165 	 0.00000000  0.00000000  0.00000000 
   166 	 0.00000000  0.00000000  0.00000000 
   167 	 0.00000000  0.00000000  0.00000000 
   168 	 0.00000000  0.00000000  0.00000000 
   169 	 0.00000000  0.00000000  0.00000000 
   170 	 0.00000000  0.00000000  0.00000000 
   171 	 0.00000000  0.00000000  0.00000000 
   172 	 0.00000000  0.00000000  0.00000000 
   173 	 0.00000000  0.00000000  0.00000000 
   174 	 0.00000000  0.00000000  0.00000000 
   175 	 0.00000000  0.00000000  0.00000000 
   176 	 0.00000000  0.00000000  0.00000000 
   177 	 0.00000000  0.00000000  0.00000000 
   178 	 0.00000000  0.00000000  0.00000000 
   179 	 0.00000000  0.00000000  0.00000000 
   180 	 0.00000000  0.00000000  0.00000000 
   181 	 0.00000000  0.00000000  0.00000000 
   182 	 0.00000000  0.00000000  0.00000000 
   183 	 0.00000000  0.00000000  0.00000000 
   184 	 0.00000000  0.00000000  0.00000000 
   185 	 0.00000000  0.00000000  0.00000000 
   186 	 0.00000000  0.00000000  0.00000000 
   187 	 0.00000000  0.00000000  0.00000000 
   188 	 0.00000000  0.00000000  0.00000000 
   189 	 0.00000000  0.00000000  0.00000000 
   190 	 0.00000000  0.00000000  0.00000000 
   191 	 0.00000000  0.00000000  0.00000000 
   192 	 0.00000000  0.00000000  0.00000000 
   193 	 0.00000000  0.00000000  0.00000000 
   194 	 0.00000000  0.00000000  0.00000000 
   195 	 0.00000000  0.00000000  0.00000000 
   196 	 0.00000000  0.00000000  0.00000000 
   197 	 0.00000000  0.00000000  0.00000000 
   198 	 0.00000000  0.00000000  0.00000000 
   199 	 0.00000000  0.00000000  0.00000000 
   200 	 0.00000000  0.00000000  0.00000000 
   201 	 0.00000000  0.00000000  0.00000000 
   202 	 0.00000000  0.00000000  0.00000000 
   203 	 0.00000000  0.00000000  0.00000000 
   204 	 0.00000000  0.00000000  0.00000000 
   205 	 0.00000000  0.00000000  0.00000000 
   206 	 0.00000000  0.00000000  0.00000000 
   207 	 0.00000000  0.00000000  0.00000000 
   208 	 0.00000000  0.00000000  0.00000000 
   209 	 0.00000000  0.00000000  0.00000000 
   210 	 0.00000000  0.00000000  0.00000000 
   211 	 0.00000000  0.00000000  0.00000000 
   212 	 0.00000000  0.00000000  0.00000000 
   213 	 0.00000000  0.00000000  0.00000000 
   214 	 0.00000000  0.00000000  0.00000000 
   215 	 0.00000000  0.00000000  0.00000000 
   216 	 0.00000000  0.00000000  0.00000000 
   217 	 0.00000000  0.00000000  0.00000000 
   218 	 0.00000000  0.00000000  0.00000000 
   219 	 0.00000000  0.00000000  0.00000000 
   220 	 0.00000000  0.00000000  0.00000000 
   221 	 0.00000000  0.00000000  0.00000000 
   222 	 0.00000000  0.00000000  0.00000000 
   223 	 0.00000000  0.00000000  0.00000000 
   224 	 0.00000000  0.00000000  0.00000000 
   225 	 0.00000000  0.00000000  0.00000000 
   226 	 0.00000000  0.00000000  0.00000000 
   227 	 0.00000000  0.00000000  0.00000000 
   228 	 0.00000000  0.00000000  0.00000000 
   229 	 0.00000000  0.00000000  0.00000000 
   230 	 0.00000000  0.00000000  0.00000000 
   231 	 0.00000000  0.00000000  0.00000000 
   232 	 0.00000000  0.00000000  0.00000000 
   233 	 0.00000000  0.00000000  0.00000000 
   234 	 0.00000000  0.00000000  0.00000000 
   235 	 0.00000000  0.00000000  0.00000000 
   236 	 0.00000000  0.00000000  0.00000000 
   237 	 0.00000000  0.00000000  0.00000000 
   238 	 0.00000000  0.00000000  0.00000000 
   239 	 0.00000000  0.00000000  0.00000000 
   240 	 0.00000000  0.00000000  0.00000000 
   241 	 0.00000000  0.00000000  0.00000000 
   242 	 0.00000000  0.00000000  0.00000000 
   243 	 0.00000000  0.00000000  0.00000000 
   244 	 0.00000000  0.00000000  0.00000000 
   245 	 0.00000000  0.00000000  0.00000000 
   246 	 0.00000000  0.00000000  0.00000000 
   247 	 0.00000000  0.00000000  0.00000000 
   248 	 0.00000000  0.00000000  0.00000000 
   249 	 0.00000000  0.00000000  0.00000000 
   250 	 0.00000000  0.00000000  0.00000000 
   251 	 0.00000000  0.00000000  0.00000000 
   252 	 0.00000000  0.00000000  0.00000000 
   253 	 0.00000000  0.00000000  0.00000000 
   254 	 0.00000000  0.00000000  0.00000000 
   255 	 0.00000000  0.00000000  0.00000000 
   256 	 0.00000000  0.00000000  0.00000000 
   257 	 0.00000000  0.00000000  0.00000000 
   258 	 0.00000000  0.00000000  0.00000000 
   259 	 0.00000000  0.00000000  0.00000000 
   260 	 0.00000000  0.00000000  0.00000000 
   261 	 0.00000000  0.00000000  0.00000000 
   262 	 0.00000000  0.00000000  0.00000000 
   263 	 0.00000000  0.00000000  0.00000000 
   264 	 0.00000000  0.00000000  0.00000000 
   265 	 0.00000000  0.00000000  0.00000000 
   266 	 0.00000000  0.00000000  0.00000000 
   267 	 0.00000000  0.00000000  0.00000000 
   268 	 0.00000000  0.00000000  0.00000000 
   269 	 0.00000000  0.00000000  0.00000000 
   270 	 0.00000000  0.00000000  0.00000000 
   271 	 0.00000000  0.00000000  0.00000000 
   272 	 0.00000000  0.00000000  0.00000000 
   273 	 0.00000000  0.00000000  0.00000000 
   274 	 0.00000000  0.00000000  0.00000000 
   275 	 0.00000000  0.00000000  0.00000000 
   276 	 0.00000000  0.00000000  0.00000000 
   277 	 0.00000000  0.00000000  0.00000000 
   278 	 0.00000000  0.00000000  0.00000000 
   279 	 0.00000000  0.00000000  0.00000000 
   280 	 0.00000000  0.00000000  0.00000000 
   281 	 0.00000000  0.00000000  0.00000000 
   282 	 0.00000000  0.00000000  0.00000000 
   283 	 0.00000000  0.00000000  0.00000000 
   284 	 0.00000000  0.00000000  0.00000000 
   285 	 0.00000000  0.00000000  0.00000000 
   286 	 0.00000000  0.00000000  0.00000000 
   287 	 0.00000000  0.00000000  0.00000000 
   288 	 0.00000000  0.00000000  0.00000000 
   289 	 0.00000000  0.00000000  0.00000000 
   290 	 0.00000000  0.00000000  0.00000000 
   291 	 0.00000000  0.00000000  0.00000000 
   292 	 0.00000000  0.00000000  0.00000000 
   293 	 0.00000000  0.00000000  0.00000000 
   294 	 0.00000000  0.00000000  0.00000000 
   295 	 0.00000000  0.00000000  0.00000000 
   296 	 0.00000000  0.00000000  0.00000000 
   297 	 0.00000000  0.00000000  0.00000000 
   298 	 0.00000000  0.00000000  0.00000000 
   299 	 0.00000000  0.00000000  0.00000000 
   300 	 0.00000000  0.00000000  0.00000000 
   301 	 0.00000000  0.00000000  0.00000000 
   302 	 0.00000000  0.00000000  0.00000000 
   303 	 0.00000000  0.00000000  0.00000000 
   304 	 0.00000000  0.00000000  0.00000000 
   305 	 0.00000000  0.00000000  0.00000000 
   306 	 0.00000000  0.00000000  0.00000000 
   307 	 0.00000000  0.00000000  0.00000000 
   308 	 0.00000000  0.00000000  0.00000000 
   309 	 0.00000000  0.00000000  0.00000000 
   310 	 0.00000000  0.00000000  0.00000000 
   311 	 0.00000000  0.00000000  0.00000000 
   312 	 0.00000000  0.00000000  0.00000000 
   313 	 0.00000000  0.00000000  0.00000000 
   314 	 0.00000000  0.00000000  0.00000000 
   315 	 0.00000000  0.00000000  0.00000000 
   316 	 0.00000000  0.00000000  0.00000000 
   317 	 0.00000000  0.00000000  0.00000000 
   318 	 0.00000000  0.00000000  0.00000000 
   319 	 0.00000000  0.00000000  0.00000000 
   320 	 0.00000000  0.00000000  0.00000000 
   321 	 0.00000000  0.00000000  0.00000000 
   322 	 0.00000000  0.00000000  0.00000000 
   323 	 0.00000000  0.00000000  0.00000000 
   324 	 0.00000000  0.00000000  0.00000000 
   325 	 0.00000000  0.00000000  0.00000000 
   326 	 0.00000000  0.00000000  0.00000000 
   327 	 0.00000000  0.00000000  0.00000000 
   328 	 0.00000000  0.00000000  0.00000000 
   329 	 0.00000000  0.00000000  0.00000000 
   330 	 0.00000000  0.00000000  0.00000000 
   331 	 0.00000000  0.00000000  0.00000000 
   332 	 0.00000000  0.00000000  0.00000000 
   333 	 0.00000000  0.00000000  0.00000000 
   334 	 0.00000000  0.00000000  0.00000000 
   335 	 0.00000000  0.00000000  0.00000000 
   336 	 0.00000000  0.00000000  0.00000000 
   337 	 0.00000000  0.00000000  0.00000000 
   338 	 0.00000000  0.00000000  0.00000000 
   339 	 0.00000000  0.00000000  0.00000000 
   340 	 0.00000000  0.00000000  0.00000000 
   341 	 0.00000000  0.00000000  0.00000000 
   342 	 0.00000000  0.00000000  0.00000000 
   343 	 0.00000000  0.00000000  0.00000000 
   344 	 0.00000000  0.00000000  0.00000000 
   345 	 0.00000000  0.00000000  0.00000000 
   346 	 0.00000000  0.00000000  0.00000000 
   347 	 0.00000000  0.00000000  0.00000000 
   348 	 0.00000000  0.00000000  0.00000000 
   349 	 0.00000000  0.00000000  0.00000000 
   350 	 0.00000000  0.00000000  0.00000000 
   351 	 0.00000000  0.00000000  0.00000000 
   352 	 0.00000000  0.00000000  0.00000000 
   353 	 0.00000000  0.00000000  0.00000000 
   354 	 0.00000000  0.00000000  0.00000000 
   355 	 0.00000000  0.00000000  0.00000000 
   356 	 0.00000000  0.00000000  0.00000000 
   357 	 0.00000000  0.00000000  0.00000000 
   358 	 0.00000000  0.00000000  0.00000000 
   359 	 0.00000000  0.00000000  0.00000000 
   360 	 0.00000000  0.00000000  0.00000000 
   361 	 0.00000000  0.00000000  0.00000000 
   362 	 0.00000000  0.00000000  0.00000000 
   363 	 0.00000000  0.00000000  0.00000000 
   364 	 0.00000000  0.00000000  0.00000000 
   365 	 0.00000000  0.00000000  0.00000000 
   366 	 0.00000000  0.00000000  0.00000000 
   367 	 0.00000000  0.00000000  0.00000000 
   368 	 0.00000000  0.00000000  0.00000000 
   369 	 0.00000000  0.00000000  0.00000000 
   370 	 0.00000000  0.00000000  0.00000000 
   371 	 0.00000000  0.00000000  0.00000000 
   372 	 0.00000000  0.00000000  0.00000000 
   373 	 0.00000000  0.00000000  0.00000000 
   374 	 0.00000000  0.00000000  0.00000000 
   375 	 0.00000000  0.00000000  0.00000000 
   376 	 0.00000000  0.00000000  0.00000000 
   377 	 0.00000000  0.00000000  0.00000000 
   378 	 0.00000000  0.00000000  0.00000000 
   379 	 0.00000000  0.00000000  0.00000000 
   380 	 0.00000000  0.00000000  0.00000000 
   381 	 0.00000000  0.00000000  0.00000000 
   382 	 0.00000000  0.00000000  0.00000000 
   383 	 0.00000000  0.00000000  0.00000000 
   384 	 0.00000000  0.00000000  0.00000000 
   385 	 0.00000000  0.00000000  0.00000000 
   386 	 0.00000000  0.00000000  0.00000000 
   387 	 0.00000000  0.00000000  0.00000000 
   388 	 0.00000000  0.00000000  0.00000000 
   389 	 0.00000000  0.00000000  0.00000000 
   390 	 0.00000000  0.00000000  0.00000000 
   391 	 0.00000000  0.00000000  0.00000000 
   392 	 0.00000000  0.00000000  0.00000000 
   393 	 0.00000000  0.00000000  0.00000000 
   394 	 0.00000000  0.00000000  0.00000000 
   395 	 0.00000000  0.00000000  0.00000000 
   396 	 0.00000000  0.00000000  0.00000000 
   397 	 0.00000000  0.00000000  0.00000000 
   398 	 0.00000000  0.00000000  0.00000000 
   399 	 0.00000000  0.00000000  0.00000000 
   400 	 0.00000000  0.00000000  0.00000000 
   401 	 0.00000000  0.00000000  0.00000000 
   402 	 0.00000000  0.00000000  0.00000000 
   403 	 0.00000000  0.00000000  0.00000000 
   404 	 0.00000000  0.00000000  0.00000000 
   405 	 0.00000000  0.00000000  0.00000000 
   406 	 0.00000000  0.00000000  0.00000000 
   407 	 0.00000000  0.00000000  0.00000000 
   408 	 0.00000000  0.00000000  0.00000000 
   409 	 0.00000000  0.00000000  0.00000000 
   410 	 0.00000000  0.00000000  0.00000000 
   411 	 0.00000000  0.00000000  0.00000000 
   412 	 0.00000000  0.00000000  0.00000000 
   413 	 0.00000000  0.00000000  0.00000000 
   414 	 0.00000000  0.00000000  0.00000000 
   415 	 0.00000000  0.00000000  0.00000000 
   416 	 0.00000000  0.00000000  0.00000000 
   417 	 0.00000000  0.00000000  0.00000000 
   418 	 0.00000000  0.00000000  0.00000000 
   419 	 0.00000000  0.00000000  0.00000000 
   420 	 0.00000000  0.00000000  0.00000000 
   421 	 0.00000000  0.00000000  0.00000000 
   422 	 0.00000000  0.00000000  0.00000000 
   423 	 0.00000000  0.00000000  0.00000000 
   424 	 0.00000000  0.00000000  0.00000000 
   425 	 0.00000000  0.00000000  0.00000000 
   426 	 0.00000000  0.00000000  0.00000000 
   427 	 0.00000000  0.00000000  0.00000000 
   428 	 0.00000000  0.00000000  0.00000000 
   429 	 0.00000000  0.00000000  0.00000000 
   430 	 0.00000000  0.00000000  0.00000000 
   431 	 0.00000000  0.00000000  0.00000000 
   432 	 0.00000000  0.00000000  0.00000000 
   433 	 0.00000000  0.00000000  0.00000000 
   434 	 0.00000000  0.00000000  0.00000000 
   435 	 0.00000000  0.00000000  0.00000000 
   436 	 0.00000000  0.00000000  0.00000000 
   437 	 0.00000000  0.00000000  0.00000000 
   438 	 0.00000000  0.00000000  0.00000000 
   439 	 0.00000000  0.00000000  0.00000000 
   440 	 0.00000000  0.00000000  0.00000000 
   441 	 0.00000000  0.00000000  0.00000000 
   442 	 0.00000000  0.00000000  0.00000000 
   443 	 0.00000000  0.00000000  0.00000000 
   444 	 0.00000000  0.00000000  0.00000000 
   445 	 0.00000000  0.00000000  0.00000000 
   446 	 0.00000000  0.00000000  0.00000000 
   447 	 0.00000000  0.00000000  0.00000000 
   448 	 0.00000000  0.00000000  0.00000000 
   449 	 0.00000000  0.00000000  0.00000000 
   450 	 0.00000000  0.00000000  0.00000000 
   451 	 0.00000000  0.00000000  0.00000000 
   452 	 0.00000000  0.00000000  0.00000000 
   453 	 0.00000000  0.00000000  0.00000000 
   454 	 0.00000000  0.00000000  0.00000000 
   455 	 0.00000000  0.00000000  0.00000000 
   456 	 0.00000000  0.00000000  0.00000000 
   457 	 0.00000000  0.00000000  0.00000000 
   458 	 0.00000000  0.00000000  0.00000000 
   459 	 0.00000000  0.00000000  0.00000000 
   460 	 0.00000000  0.00000000  0.00000000 
   461 	 0.00000000  0.00000000  0.00000000 
   462 	 0.00000000  0.00000000  0.00000000 
   463 	 0.00000000  0.00000000  0.00000000 
   464 	 0.00000000  0.00000000  0.00000000 
   465 	 0.00000000  0.00000000  0.00000000 
   466 	 0.00000000  0.00000000  0.00000000 
   467 	 0.00000000  0.00000000  0.00000000 
   468 	 0.00000000  0.00000000  0.00000000 
   469 	 0.00000000  0.00000000  0.00000000 
   470 	 0.00000000  0.00000000  0.00000000 
   471 	 0.00000000  0.00000000  0.00000000 
   472 	 0.00000000  0.00000000  0.00000000 
   473 	 0.00000000  0.00000000  0.00000000 
   474 	 0.00000000  0.00000000  0.00000000 
   475 	 0.00000000  0.00000000  0.00000000 
   476 	 0.00000000  0.00000000  0.00000000 
   477 	 0.00000000  0.00000000  0.00000000 
   478 	 0.00000000  0.00000000  0.00000000 
   479 	 0.00000000  0.00000000  0.00000000 
   480 	 0.00000000  0.00000000  0.00000000 
   481 	 0.00000000  0.00000000  0.00000000 
   482 	 0.00000000  0.00000000  0.00000000 
   483 	 0.00000000  0.00000000  0.00000000 
   484 	 0.00000000  0.00000000  0.00000000 
   485 	 0.00000000  0.00000000  0.00000000 
   486 	 0.00000000  0.00000000  0.00000000 
   487 	 0.00000000  0.00000000  0.00000000 
   488 	 0.00000000  0.00000000  0.00000000 
   489 	 0.00000000  0.00000000  0.00000000 
   490 	 0.00000000  0.00000000  0.00000000 
   491 	 0.00000000  0.00000000  0.00000000 
   492 	 0.00000000  0.00000000  0.00000000 
   493 	 0.00000000  0.00000000  0.00000000 
   494 	 0.00000000  0.00000000  0.00000000 
   495 	 0.00000000  0.00000000  0.00000000 
   496 	 0.00000000  0.00000000  0.00000000 
   497 	 0.00000000  0.00000000  0.00000000 
   498 	 0.00000000  0.00000000  0.00000000 
   499 	 0.00000000  0.00000000  0.00000000 
   500 	 0.00000000  0.00000000  0.00000000 
   501 	 0.00000000  0.00000000  0.00000000 
   502 	 0.00000000  0.00000000  0.00000000 
   503 	 0.00000000  0.00000000  0.00000000 
   504 	 0.00000000  0.00000000  0.00000000 
   505 	 0.00000000  0.00000000  0.00000000 
   506 	 0.00000000  0.00000000  0.00000000 
   507 	 0.00000000  0.00000000  0.00000000 
   508 	 0.00000000  0.00000000  0.00000000 
   509 	 0.00000000  0.00000000  0.00000000 
   510 	 0.00000000  0.00000000  0.00000000 
   511 	 0.00000000  0.00000000  0.00000000 
   512 	 0.00000000  0.00000000  0.00000000 
   513 	 0.00000000  0.00000000  0.00000000 
   514 	 0.00000000  0.00000000  0.00000000 
   515 	 0.00000000  0.00000000  0.00000000 
   516 	 0.00000000  0.00000000  0.00000000 
   517 	 0.00000000  0.00000000  0.00000000 
   518 	 0.00000000  0.00000000  0.00000000 
   519 	 0.00000000  0.00000000  0.00000000 
   520 	 0.00000000  0.00000000  0.00000000 
   521 	 0.00000000  0.00000000  0.00000000 
   522 	 0.00000000  0.00000000  0.00000000 
   523 	 0.00000000  0.00000000  0.00000000 
   524 	 0.00000000  0.00000000  0.00000000 
   525 	 0.00000000  0.00000000  0.00000000 
   526 	 0.00000000  0.00000000  0.00000000 
   527 	 0.00000000  0.00000000  0.00000000 
   528 	 0.00000000  0.00000000  0.00000000 
   529 	 0.00000000  0.00000000  0.00000000 
   530 	 0.00000000  0.00000000  0.00000000 
   531 	 0.00000000  0.00000000  0.00000000 
   532 	 0.00000000  0.00000000  0.00000000 
   533 	 0.00000000  0.00000000  0.00000000 
   534 	 0.00000000  0.00000000  0.00000000 
   535 	 0.00000000  0.00000000  0.00000000 
   536 	 0.00000000  0.00000000  0.00000000 
   537 	 0.00000000  0.00000000  0.00000000 
   538 	 0.00000000  0.00000000  0.00000000 
   539 	 0.00000000  0.00000000  0.00000000 
   540 	 0.00000000  0.00000000  0.00000000 
   541 	 0.00000000  0.00000000  0.00000000 
   542 	 0.00000000  0.00000000  0.00000000 
   543 	 0.00000000  0.00000000  0.00000000 
   544 	 0.00000000  0.00000000  0.00000000 
   545 	 0.00000000  0.00000000  0.00000000 
   546 	 0.00000000  0.00000000  0.00000000 
   547 	 0.00000000  0.00000000  0.00000000 
   548 	 0.00000000  0.00000000  0.00000000 
   549 	 0.00000000  0.00000000  0.00000000 
   550 	 0.00000000  0.00000000  0.00000000 
   551 	 0.00000000  0.00000000  0.00000000 
   552 	 0.00000000  0.00000000  0.00000000 
   553 	 0.00000000  0.00000000  0.00000000 
   554 	 0.00000000  0.00000000  0.00000000 
   555 	 0.00000000  0.00000000  0.00000000 
   556 	 0.00000000  0.00000000  0.00000000 
   557 	 0.00000000  0.00000000  0.00000000 
   558 	 0.00000000  0.00000000  0.00000000 
   559 	 0.00000000  0.00000000  0.00000000 
   560 	 0.00000000  0.00000000  0.00000000 
   561 	 0.00000000  0.00000000  0.00000000 
   562 	 0.00000000  0.00000000  0.00000000 
   563 	 0.00000000  0.00000000  0.00000000 
   564 	 0.00000000  0.00000000  0.00000000 
   565 	 0.00000000  0.00000000  0.00000000 
   566 	 0.00000000  0.00000000  0.00000000 
   567 	 0.00000000  0.00000000  0.00000000 
   568 	 0.00000000  0.00000000  0.00000000 
   569 	 0.00000000  0.00000000  0.00000000 
   570 	 0.00000000  0.00000000  0.00000000 
   571 	 0.00000000  0.00000000  0.00000000 
   572 	 0.00000000  0.00000000  0.00000000 
   573 	 0.00000000  0.00000000  0.00000000 
   574 	 0.00000000  0.00000000  0.00000000 
   575 	 0.00000000  0.00000000  0.00000000 
   576 	 0.00000000  0.00000000  0.00000000 
   577 	 0.00000000  0.00000000  0.00000000 
   578 	 0.00000000  0.00000000  0.00000000 
   579 	 0.00000000  0.00000000  0.00000000 
   580 	 0.00000000  0.00000000  0.00000000 
   581 	 0.00000000  0.00000000  0.00000000 
   582 	 0.00000000  0.00000000  0.00000000 
   583 	 0.00000000  0.00000000  0.00000000 
   584 	 0.00000000  0.00000000  0.00000000 
   585 	 0.00000000  0.00000000  0.00000000 
   586 	 0.00000000  0.00000000  0.00000000 
   587 	 0.00000000  0.00000000  0.00000000 
   588 	 0.00000000  0.00000000  0.00000000 
   589 	 0.00000000  0.00000000  0.00000000 
   590 	 0.00000000  0.00000000  0.00000000 
   591 	 0.00000000  0.00000000  0.00000000 
   592 	 0.00000000  0.00000000  0.00000000 
   593 	 0.00000000  0.00000000  0.00000000 
   594 	 0.00000000  0.00000000  0.00000000 
   595 	 0.00000000  0.00000000  0.00000000 
   596 	 0.00000000  0.00000000  0.00000000 
   597 	 0.00000000  0.00000000  0.00000000 
   598 	 0.00000000  0.00000000  0.00000000 
   599 	 0.00000000  0.00000000  0.00000000 
   600 	 0.00000000  0.00000000  0.00000000 
   601 	 0.00000000  0.00000000  0.00000000 
   602 	 0.00000000  0.00000000  0.00000000 
   603 	 0.00000000  0.00000000  0.00000000 
   604 	 0.00000000  0.00000000  0.00000000 
   605 	 0.00000000  0.00000000  0.00000000 
   606 	 0.00000000  0.00000000  0.00000000 
   607 	 0.00000000  0.00000000  0.00000000 
   608 	 0.00000000  0.00000000  0.00000000 
   609 	 0.00000000  0.00000000  0.00000000 
   610 	 0.00000000  0.00000000  0.00000000 
   611 	 0.00000000  0.00000000  0.00000000 
   612 	 0.00000000  0.00000000  0.00000000 
   613 	 0.00000000  0.00000000  0.00000000 
   614 	 0.00000000  0.00000000  0.00000000 
   615 	 0.00000000  0.00000000  0.00000000 
   616 	 0.00000000  0.00000000  0.00000000 
   617 	 0.00000000  0.00000000  0.00000000 
   618 	 0.00000000  0.00000000  0.00000000 
   619 	 0.00000000  0.00000000  0.00000000 
   620 	 0.00000000  0.00000000  0.00000000 
   621 	 0.00000000  0.00000000  0.00000000 
   622 	 0.00000000  0.00000000  0.00000000 
   623 	 0.00000000  0.00000000  0.00000000 
   624 	 0.00000000  0.00000000  0.00000000 
   625 	 0.00000000  0.00000000  0.00000000 
   626 	 0.00000000  0.00000000  0.00000000 
   627 	 0.00000000  0.00000000  0.00000000 
   628 	 0.00000000  0.00000000  0.00000000 
   629 	 0.00000000  0.00000000  0.00000000 
   630 	 0.00000000  0.00000000  0.00000000 
   631 	 0.00000000  0.00000000  0.00000000 
   632 	 0.00000000  0.00000000  0.00000000 
   633 	 0.00000000  0.00000000  0.00000000 
   634 	 0.00000000  0.00000000  0.00000000 
   635 	 0.00000000  0.00000000  0.00000000 
   636 	 0.00000000  0.00000000  0.00000000 
   637 	 0.00000000  0.00000000  0.00000000 
   638 	 0.00000000  0.00000000  0.00000000 
   639 	 0.00000000  0.00000000  0.00000000 
   640 	 0.00000000  0.00000000  0.00000000 
   641 	 0.00000000  0.00000000  0.00000000 
   642 	 0.00000000  0.00000000  0.00000000 
   643 	 0.00000000  0.00000000  0.00000000 
   644 	 0.00000000  0.00000000  0.00000000 
   645 	 0.00000000  0.00000000  0.00000000 
   646 	 0.00000000  0.00000000  0.00000000 
   647 	 0.00000000  0.00000000  0.00000000 
   648 	 0.00000000  0.00000000  0.00000000 
   649 	 0.00000000  0.00000000  0.00000000 
   650 	 0.00000000  0.00000000  0.00000000 
   651 	 0.00000000  0.00000000  0.00000000 
   652 	 0.00000000  0.00000000  0.00000000 
   653 	 0.00000000  0.00000000  0.00000000 
   654 	 0.00000000  0.00000000  0.00000000 
   655 	 0.00000000  0.00000000  0.00000000 
   656 	 0.00000000  0.00000000  0.00000000 
   657 	 0.00000000  0.00000000  0.00000000 

     0 	 97372.00000000  97372.00000000  1.00000000 
     1 	 95174.00000000  95173.00000000  0.99998949 
     2 	 89672.00000000  89652.00000000  0.99977696 
     3 	 81402.00000000  81350.00000000  0.99936120 
     4 	 69157.00000000  68914.00000000  0.99648626 
     5 	 56811.00000000  56239.00000000  0.98993153 
     6 	 46251.00000000  45087.00000000  0.97483298 
     7 	 38408.00000000  36106.00000000  0.94006457 
     8 	 31894.00000000  28135.00000000  0.88214084 
     9 	 28271.00000000  22708.00000000  0.80322592 
    10 	 25493.00000000  17816.00000000  0.69885851 
    11 	 22830.00000000  13347.00000000  0.58462549 
    12 	 21193.00000000  11268.00000000  0.53168499 
    13 	 19666.00000000  12603.00000000  0.64085223 
    14 	 17769.00000000  13080.00000000  0.73611346 
    15 	 16325.00000000  13229.00000000  0.81035222 
    16 	 15146.00000000  13222.00000000  0.87296976 
    17 	 13721.00000000  12541.00000000  0.91400044 
    18 	 12547.00000000  11862.00000000  0.94540528 
    19 	 11584.00000000  11202.00000000  0.96702348 
    20 	 10726.00000000  10436.00000000  0.97296289 
    21 	 9742.00000000  9448.00000000  0.96982139 
    22 	 9022.00000000  8656.00000000  0.95943250 
    23 	 8544.00000000  8073.00000000  0.94487360 
    24 	 8033.00000000  7406.00000000  0.92194697 
    25 	 7660.00000000  6809.00000000  0.88890339 
    26 	 7477.00000000  6324.00000000  0.84579377 
    27 	 6907.00000000  5571.00000000  0.80657304 
    28 	 6713.00000000  4999.00000000  0.74467451 
    29 	 6610.00000000  4555.00000000  0.68910741 
    30 	 6233.00000000  2352.00000000  0.37734638 
    31 	 5990.00000000  2797.00000000  0.46694491 
    32 	 5732.00000000  3047.00000000  0.53157711 
    33 	 5521.00000000  3280.00000000  0.59409527 
    34 	 5323.00000000  3537.00000000  0.66447492 
    35 	 4995.00000000  3604.00000000  0.72152152 
    36 	 4899.00000000  3834.00000000  0.78260870 
    37 	 4712.00000000  3870.00000000  0.82130730 
    38 	 4498.00000000  3906.00000000  0.86838595 
    39 	 4406.00000000  3950.00000000  0.89650477 
    40 	 3906.00000000  3587.00000000  0.91833077 
    41 	 3802.00000000  3616.00000000  0.95107838 
    42 	 3533.00000000  3388.00000000  0.95895839 
    43 	 3258.00000000  3167.00000000  0.97206875 
    44 	 3048.00000000  2989.00000000  0.98064304 
    45 	 2881.00000000  2838.00000000  0.98507463 
    46 	 2676.00000000  2653.00000000  0.99140508 
    47 	 2539.00000000  2521.00000000  0.99291059 
    48 	 2432.00000000  2423.00000000  0.99629934 
    49 	 2359.00000000  2350.00000000  0.99618482 
    50 	 2151.00000000  2149.00000000  0.99907020 
    51 	 2010.00000000  2007.00000000  0.99850746 
    52 	 1959.00000000  1959.00000000  1.00000000 
    53 	 1765.00000000  1765.00000000  1.00000000 
    54 	 1725.00000000  1723.00000000  0.99884058 
    55 	 1616.00000000  1616.00000000  1.00000000 
    56 	 1483.00000000  1483.00000000  1.00000000 
    57 	 1444.00000000  1444.00000000  1.00000000 
    58 	 1359.00000000  1359.00000000  1.00000000 
    59 	 1231.00000000  1231.00000000  1.00000000 
    60 	 1166.00000000  1166.00000000  1.00000000 
    61 	 1033.00000000  1033.00000000  1.00000000 
    62 	 915.00000000  915.00000000  1.00000000 
    63 	 866.00000000  866.00000000  1.00000000 
    64 	 697.00000000  697.00000000  1.00000000 
    65 	 656.00000000  656.00000000  1.00000000 
    66 	 533.00000000  533.00000000  1.00000000 
    67 	 487.00000000  487.00000000  1.00000000 
    68 	 405.00000000  405.00000000  1.00000000 
    69 	 363.00000000  363.00000000  1.00000000 
    70 	 280.00000000  280.00000000  1.00000000 
    71 	 179.00000000  179.00000000  1.00000000 
    72 	 164.00000000  164.00000000  1.00000000 
    73 	 156.00000000  156.00000000  1.00000000 
    74 	 138.00000000  138.00000000  1.00000000 
    75 	 87.00000000  87.00000000  1.00000000 
    76 	 76.00000000  76.00000000  1.00000000 
    77 	 58.00000000  58.00000000  1.00000000 
    78 	 45.00000000  45.00000000  1.00000000 
    79 	 19.00000000  19.00000000  1.00000000 
    80 	 23.00000000  23.00000000  1.00000000 
    81 	 16.00000000  16.00000000  1.00000000 
    82 	 10.00000000  10.00000000  1.00000000 
    83 	 10.00000000  10.00000000  1.00000000 
    84 	 5.00000000  5.00000000  1.00000000 
    85 	 1.00000000  1.00000000  1.00000000 
    86 	 2.00000000  2.00000000  1.00000000 
    87 	 0.00000000  0.00000000  0.00000000 
    88 	 1.00000000  1.00000000  1.00000000 
    89 	 2.00000000  2.00000000  1.00000000 
    90 	 0.00000000  0.00000000  0.00000000 
    91 	 0.00000000  0.00000000  0.00000000 
    92 	 0.00000000  0.00000000  0.00000000 
    93 	 0.00000000  0.00000000  0.00000000 
    94 	 0.00000000  0.00000000  0.00000000 
    95 	 1.00000000  1.00000000  1.00000000 
    96 	 0.00000000  0.00000000  0.00000000 
    97 	 0.00000000  0.00000000  0.00000000 
    98 	 0.00000000  0.00000000  0.00000000 
    99 	 0.00000000  0.00000000  0.00000000 
   100 	 0.00000000  0.00000000  0.00000000 
   101 	 0.00000000  0.00000000  0.00000000 
   102 	 0.00000000  0.00000000  0.00000000 
   103 	 0.00000000  0.00000000  0.00000000 
   104 	 0.00000000  0.00000000  0.00000000 
   105 	 0.00000000  0.00000000  0.00000000 
   106 	 0.00000000  0.00000000  0.00000000 
   107 	 0.00000000  0.00000000  0.00000000 
   108 	 0.00000000  0.00000000  0.00000000 
   109 	 0.00000000  0.00000000  0.00000000 
   110 	 0.00000000  0.00000000  0.00000000 
   111 	 0.00000000  0.00000000  0.00000000 
   112 	 0.00000000  0.00000000  0.00000000 
   113 	 0.00000000  0.00000000  0.00000000 
   114 	 0.00000000  0.00000000  0.00000000 
   115 	 0.00000000  0.00000000  0.00000000 
   116 	 0.00000000  0.00000000  0.00000000 
   117 	 0.00000000  0.00000000  0.00000000 
   118 	 0.00000000  0.00000000  0.00000000 
   119 	 0.00000000  0.00000000  0.00000000 
   120 	 0.00000000  0.00000000  0.00000000 
   121 	 0.00000000  0.00000000  0.00000000 
   122 	 0.00000000  0.00000000  0.00000000 
   123 	 0.00000000  0.00000000  0.00000000 
   124 	 0.00000000  0.00000000  0.00000000 
   125 	 0.00000000  0.00000000  0.00000000 
   126 	 0.00000000  0.00000000  0.00000000 
   127 	 0.00000000  0.00000000  0.00000000 
   128 	 0.00000000  0.00000000  0.00000000 
   129 	 0.00000000  0.00000000  0.00000000 
   130 	 0.00000000  0.00000000  0.00000000 
   131 	 0.00000000  0.00000000  0.00000000 
   132 	 0.00000000  0.00000000  0.00000000 
   133 	 0.00000000  0.00000000  0.00000000 
   134 	 0.00000000  0.00000000  0.00000000 
   135 	 0.00000000  0.00000000  0.00000000 
   136 	 0.00000000  0.00000000  0.00000000 
   137 	 0.00000000  0.00000000  0.00000000 
   138 	 0.00000000  0.00000000  0.00000000 
   139 	 0.00000000  0.00000000  0.00000000 
   140 	 0.00000000  0.00000000  0.00000000 
   141 	 0.00000000  0.00000000  0.00000000 
   142 	 0.00000000  0.00000000  0.00000000 
   143 	 0.00000000  0.00000000  0.00000000 
   144 	 0.00000000  0.00000000  0.00000000 
   145 	 0.00000000  0.00000000  0.00000000 
   146 	 0.00000000  0.00000000  0.00000000 
   147 	 0.00000000  0.00000000  0.00000000 
   148 	 0.00000000  0.00000000  0.00000000 
   149 	 0.00000000  0.00000000  0.00000000 
   150 	 0.00000000  0.00000000  0.00000000 
   151 	 0.00000000  0.00000000  0.00000000 
   152 	 0.00000000  0.00000000  0.00000000 
   153 	 0.00000000  0.00000000  0.00000000 
   154 	 0.00000000  0.00000000  0.00000000 
   155 	 0.00000000  0.00000000  0.00000000 
   156 	 0.00000000  0.00000000  0.00000000 
   157 	 0.00000000  0.00000000  0.00000000 
   158 	 0.00000000  0.00000000  0.00000000 
   159 	 0.00000000  0.00000000  0.00000000 
   160 	 0.00000000  0.00000000  0.00000000 
   161 	 0.00000000  0.00000000  0.00000000 
   162 	 0.00000000  0.00000000  0.00000000 
   163 	 0.00000000  0.00000000  0.00000000 
   164 	 0.00000000  0.00000000  0.00000000 
   165 	 0.00000000  0.00000000  0.00000000 
   166 	 0.00000000  0.00000000  0.00000000 
   167 	 0.00000000  0.00000000  0.00000000 
   168 	 0.00000000  0.00000000  0.00000000 
   169 	 0.00000000  0.00000000  0.00000000 
   170 	 0.00000000  0.00000000  0.00000000 
   171 	 0.00000000  0.00000000  0.00000000 
   172 	 0.00000000  0.00000000  0.00000000 
   173 	 0.00000000  0.00000000  0.00000000 
   174 	 0.00000000  0.00000000  0.00000000 
   175 	 0.00000000  0.00000000  0.00000000 
   176 	 0.00000000  0.00000000  0.00000000 
   177 	 0.00000000  0.00000000  0.00000000 
   178 	 0.00000000  0.00000000  0.00000000 
   179 	 0.00000000  0.00000000  0.00000000 
   180 	 0.00000000  0.00000000  0.00000000 
   181 	 0.00000000  0.00000000  0.00000000 
   182 	 0.00000000  0.00000000  0.00000000 
   183 	 0.00000000  0.00000000  0.00000000 
   184 	 0.00000000  0.00000000  0.00000000 
   185 	 0.00000000  0.00000000  0.00000000 
   186 	 0.00000000  0.00000000  0.00000000 
   187 	 0.00000000  0.00000000  0.00000000 
   188 	 0.00000000  0.00000000  0.00000000 
   189 	 0.00000000  0.00000000  0.00000000 
   190 	 0.00000000  0.00000000  0.00000000 
   191 	 0.00000000  0.00000000  0.00000000 
   192 	 0.00000000  0.00000000  0.00000000 
   193 	 0.00000000  0.00000000  0.00000000 
   194 	 0.00000000  0.00000000  0.00000000 
   195 	 0.00000000  0.00000000  0.00000000 
   196 	 0.00000000  0.00000000  0.00000000 
   197 	 0.00000000  0.00000000  0.00000000 
   198 	 0.00000000  0.00000000  0.00000000 
   199 	 0.00000000  0.00000000  0.00000000 
   200 	 0.00000000  0.00000000  0.00000000 
   201 	 0.00000000  0.00000000  0.00000000 
   202 	 0.00000000  0.00000000  0.00000000 
   203 	 0.00000000  0.00000000  0.00000000 
   204 	 0.00000000  0.00000000  0.00000000 
   205 	 0.00000000  0.00000000  0.00000000 
   206 	 0.00000000  0.00000000  0.00000000 
   207 	 0.00000000  0.00000000  0.00000000 
   208 	 0.00000000  0.00000000  0.00000000 
   209 	 0.00000000  0.00000000  0.00000000 
   210 	 0.00000000  0.00000000  0.00000000 
   211 	 0.00000000  0.00000000  0.00000000 
   212 	 0.00000000  0.00000000  0.00000000 
   213 	 0.00000000  0.00000000  0.00000000 
   214 	 0.00000000  0.00000000  0.00000000 
   215 	 0.00000000  0.00000000  0.00000000 
   216 	 0.00000000  0.00000000  0.00000000 
   217 	 0.00000000  0.00000000  0.00000000 
   218 	 0.00000000  0.00000000  0.00000000 
   219 	 0.00000000  0.00000000  0.00000000 
   220 	 0.00000000  0.00000000  0.00000000 
   221 	 0.00000000  0.00000000  0.00000000 
   222 	 0.00000000  0.00000000  0.00000000 
   223 	 0.00000000  0.00000000  0.00000000 
   224 	 0.00000000  0.00000000  0.00000000 
   225 	 0.00000000  0.00000000  0.00000000 
   226 	 0.00000000  0.00000000  0.00000000 
   227 	 0.00000000  0.00000000  0.00000000 
   228 	 0.00000000  0.00000000  0.00000000 
   229 	 0.00000000  0.00000000  0.00000000 
   230 	 0.00000000  0.00000000  0.00000000 
   231 	 0.00000000  0.00000000  0.00000000 
   232 	 0.00000000  0.00000000  0.00000000 
   233 	 0.00000000  0.00000000  0.00000000 
   234 	 0.00000000  0.00000000  0.00000000 
   235 	 0.00000000  0.00000000  0.00000000 
   236 	 0.00000000  0.00000000  0.00000000 
   237 	 0.00000000  0.00000000  0.00000000 
   238 	 0.00000000  0.00000000  0.00000000 
   239 	 0.00000000  0.00000000  0.00000000 
   240 	 0.00000000  0.00000000  0.00000000 
   241 	 0.00000000  0.00000000  0.00000000 
   242 	 0.00000000  0.00000000  0.00000000 
   243 	 0.00000000  0.00000000  0.00000000 
   244 	 0.00000000  0.00000000  0.00000000 
   245 	 0.00000000  0.00000000  0.00000000 
   246 	 0.00000000  0.00000000  0.00000000 
   247 	 0.00000000  0.00000000  0.00000000 
   248 	 0.00000000  0.00000000  0.00000000 
   249 	 0.00000000  0.00000000  0.00000000 
   250 	 0.00000000  0.00000000  0.00000000 
   251 	 0.00000000  0.00000000  0.00000000 
   252 	 0.00000000  0.00000000  0.00000000 
   253 	 0.00000000  0.00000000  0.00000000 
   254 	 0.00000000  0.00000000  0.00000000 
   255 	 0.00000000  0.00000000  0.00000000 
   256 	 0.00000000  0.00000000  0.00000000 
   257 	 0.00000000  0.00000000  0.00000000 
   258 	 0.00000000  0.00000000  0.00000000 
   259 	 0.00000000  0.00000000  0.00000000 
   260 	 0.00000000  0.00000000  0.00000000 
   261 	 0.00000000  0.00000000  0.00000000 
   262 	 0.00000000  0.00000000  0.00000000 
   263 	 0.00000000  0.00000000  0.00000000 
   264 	 0.00000000  0.00000000  0.00000000 
   265 	 0.00000000  0.00000000  0.00000000 
   266 	 0.00000000  0.00000000  0.00000000 
   267 	 0.00000000  0.00000000  0.00000000 
   268 	 0.00000000  0.00000000  0.00000000 
   269 	 0.00000000  0.00000000  0.00000000 
   270 	 0.00000000  0.00000000  0.00000000 
   271 	 0.00000000  0.00000000  0.00000000 
   272 	 0.00000000  0.00000000  0.00000000 
   273 	 0.00000000  0.00000000  0.00000000 
   274 	 0.00000000  0.00000000  0.00000000 
   275 	 0.00000000  0.00000000  0.00000000 
   276 	 0.00000000  0.00000000  0.00000000 
   277 	 0.00000000  0.00000000  0.00000000 
   278 	 0.00000000  0.00000000  0.00000000 
   279 	 0.00000000  0.00000000  0.00000000 
   280 	 0.00000000  0.00000000  0.00000000 
   281 	 0.00000000  0.00000000  0.00000000 
   282 	 0.00000000  0.00000000  0.00000000 
   283 	 0.00000000  0.00000000  0.00000000 
   284 	 0.00000000  0.00000000  0.00000000 
   285 	 0.00000000  0.00000000  0.00000000 
   286 	 0.00000000  0.00000000  0.00000000 
   287 	 0.00000000  0.00000000  0.00000000 
   288 	 0.00000000  0.00000000  0.00000000 
   289 	 0.00000000  0.00000000  0.00000000 
   290 	 0.00000000  0.00000000  0.00000000 
   291 	 0.00000000  0.00000000  0.00000000 
   292 	 0.00000000  0.00000000  0.00000000 
   293 	 0.00000000  0.00000000  0.00000000 
   294 	 0.00000000  0.00000000  0.00000000 
   295 	 0.00000000  0.00000000  0.00000000 
   296 	 0.00000000  0.00000000  0.00000000 
   297 	 0.00000000  0.00000000  0.00000000 
   298 	 0.00000000  0.00000000  0.00000000 
   299 	 0.00000000  0.00000000  0.00000000 
   300 	 0.00000000  0.00000000  0.00000000 
   301 	 0.00000000  0.00000000  0.00000000 
   302 	 0.00000000  0.00000000  0.00000000 
   303 	 0.00000000  0.00000000  0.00000000 
   304 	 0.00000000  0.00000000  0.00000000 
   305 	 0.00000000  0.00000000  0.00000000 
   306 	 0.00000000  0.00000000  0.00000000 
   307 	 0.00000000  0.00000000  0.00000000 
   308 	 0.00000000  0.00000000  0.00000000 
   309 	 0.00000000  0.00000000  0.00000000 
   310 	 0.00000000  0.00000000  0.00000000 
   311 	 0.00000000  0.00000000  0.00000000 
   312 	 0.00000000  0.00000000  0.00000000 
   313 	 0.00000000  0.00000000  0.00000000 
   314 	 0.00000000  0.00000000  0.00000000 
   315 	 0.00000000  0.00000000  0.00000000 
   316 	 0.00000000  0.00000000  0.00000000 
   317 	 0.00000000  0.00000000  0.00000000 
   318 	 0.00000000  0.00000000  0.00000000 
   319 	 0.00000000  0.00000000  0.00000000 
   320 	 0.00000000  0.00000000  0.00000000 
   321 	 0.00000000  0.00000000  0.00000000 
   322 	 0.00000000  0.00000000  0.00000000 
   323 	 0.00000000  0.00000000  0.00000000 
   324 	 0.00000000  0.00000000  0.00000000 
   325 	 0.00000000  0.00000000  0.00000000 
   326 	 0.00000000  0.00000000  0.00000000 
   327 	 0.00000000  0.00000000  0.00000000 
   328 	 0.00000000  0.00000000  0.00000000 
   329 	 0.00000000  0.00000000  0.00000000 
   330 	 0.00000000  0.00000000  0.00000000 
   331 	 0.00000000  0.00000000  0.00000000 
   332 	 0.00000000  0.00000000  0.00000000 
   333 	 0.00000000  0.00000000  0.00000000 
   334 	 0.00000000  0.00000000  0.00000000 
   335 	 0.00000000  0.00000000  0.00000000 
   336 	 0.00000000  0.00000000  0.00000000 
   337 	 0.00000000  0.00000000  0.00000000 
   338 	 0.00000000  0.00000000  0.00000000 
   339 	 0.00000000  0.00000000  0.00000000 
   340 	 0.00000000  0.00000000  0.00000000 
   341 	 0.00000000  0.00000000  0.00000000 
   342 	 0.00000000  0.00000000  0.00000000 
   343 	 0.00000000  0.00000000  0.00000000 
   344 	 0.00000000  0.00000000  0.00000000 
   345 	 0.00000000  0.00000000  0.00000000 
   346 	 0.00000000  0.00000000  0.00000000 
   347 	 0.00000000  0.00000000  0.00000000 
   348 	 0.00000000  0.00000000  0.00000000 
   349 	 0.00000000  0.00000000  0.00000000 
   350 	 0.00000000  0.00000000  0.00000000 
   351 	 0.00000000  0.00000000  0.00000000 
   352 	 0.00000000  0.00000000  0.00000000 
   353 	 0.00000000  0.00000000  0.00000000 
   354 	 0.00000000  0.00000000  0.00000000 
   355 	 0.00000000  0.00000000  0.00000000 
   356 	 0.00000000  0.00000000  0.00000000 
   357 	 0.00000000  0.00000000  0.00000000 
   358 	 0.00000000  0.00000000  0.00000000 
   359 	 0.00000000  0.00000000  0.00000000 
   360 	 0.00000000  0.00000000  0.00000000 
   361 	 0.00000000  0.00000000  0.00000000 
   362 	 0.00000000  0.00000000  0.00000000 
   363 	 0.00000000  0.00000000  0.00000000 
   364 	 0.00000000  0.00000000  0.00000000 
   365 	 0.00000000  0.00000000  0.00000000 
   366 	 0.00000000  0.00000000  0.00000000 
   367 	 0.00000000  0.00000000  0.00000000 
   368 	 0.00000000  0.00000000  0.00000000 
   369 	 0.00000000  0.00000000  0.00000000 
   370 	 0.00000000  0.00000000  0.00000000 
   371 	 0.00000000  0.00000000  0.00000000 
   372 	 0.00000000  0.00000000  0.00000000 
   373 	 0.00000000  0.00000000  0.00000000 
   374 	 0.00000000  0.00000000  0.00000000 
   375 	 0.00000000  0.00000000  0.00000000 
   376 	 0.00000000  0.00000000  0.00000000 
   377 	 0.00000000  0.00000000  0.00000000 
   378 	 0.00000000  0.00000000  0.00000000 
   379 	 0.00000000  0.00000000  0.00000000 
   380 	 0.00000000  0.00000000  0.00000000 
   381 	 0.00000000  0.00000000  0.00000000 
   382 	 0.00000000  0.00000000  0.00000000 
   383 	 0.00000000  0.00000000  0.00000000 
   384 	 0.00000000  0.00000000  0.00000000 
   385 	 0.00000000  0.00000000  0.00000000 
   386 	 0.00000000  0.00000000  0.00000000 
   387 	 0.00000000  0.00000000  0.00000000 
   388 	 0.00000000  0.00000000  0.00000000 
   389 	 0.00000000  0.00000000  0.00000000 
   390 	 0.00000000  0.00000000  0.00000000 
   391 	 0.00000000  0.00000000  0.00000000 
   392 	 0.00000000  0.00000000  0.00000000 
   393 	 0.00000000  0.00000000  0.00000000 
   394 	 0.00000000  0.00000000  0.00000000 
   395 	 0.00000000  0.00000000  0.00000000 
   396 	 0.00000000  0.00000000  0.00000000 
   397 	 0.00000000  0.00000000  0.00000000 
   398 	 0.00000000  0.00000000  0.00000000 
   399 	 0.00000000  0.00000000  0.00000000 
   400 	 0.00000000  0.00000000  0.00000000 
   401 	 0.00000000  0.00000000  0.00000000 
   402 	 0.00000000  0.00000000  0.00000000 
   403 	 0.00000000  0.00000000  0.00000000 
   404 	 0.00000000  0.00000000  0.00000000 
   405 	 0.00000000  0.00000000  0.00000000 
   406 	 0.00000000  0.00000000  0.00000000 
   407 	 0.00000000  0.00000000  0.00000000 
   408 	 0.00000000  0.00000000  0.00000000 
   409 	 0.00000000  0.00000000  0.00000000 
   410 	 0.00000000  0.00000000  0.00000000 
   411 	 0.00000000  0.00000000  0.00000000 
   412 	 0.00000000  0.00000000  0.00000000 
   413 	 0.00000000  0.00000000  0.00000000 
   414 	 0.00000000  0.00000000  0.00000000 
   415 	 0.00000000  0.00000000  0.00000000 
   416 	 0.00000000  0.00000000  0.00000000 
   417 	 0.00000000  0.00000000  0.00000000 
   418 	 0.00000000  0.00000000  0.00000000 
   419 	 0.00000000  0.00000000  0.00000000 
   420 	 0.00000000  0.00000000  0.00000000 
   421 	 0.00000000  0.00000000  0.00000000 
   422 	 0.00000000  0.00000000  0.00000000 
   423 	 0.00000000  0.00000000  0.00000000 
   424 	 0.00000000  0.00000000  0.00000000 
   425 	 0.00000000  0.00000000  0.00000000 
   426 	 0.00000000  0.00000000  0.00000000 
   427 	 0.00000000  0.00000000  0.00000000 
   428 	 0.00000000  0.00000000  0.00000000 
   429 	 0.00000000  0.00000000  0.00000000 
   430 	 0.00000000  0.00000000  0.00000000 
   431 	 0.00000000  0.00000000  0.00000000 
   432 	 0.00000000  0.00000000  0.00000000 
   433 	 0.00000000  0.00000000  0.00000000 
   434 	 0.00000000  0.00000000  0.00000000 
   435 	 0.00000000  0.00000000  0.00000000 
   436 	 0.00000000  0.00000000  0.00000000 
   437 	 0.00000000  0.00000000  0.00000000 
   438 	 0.00000000  0.00000000  0.00000000 
   439 	 0.00000000  0.00000000  0.00000000 
   440 	 0.00000000  0.00000000  0.00000000 
   441 	 0.00000000  0.00000000  0.00000000 
   442 	 0.00000000  0.00000000  0.00000000 
   443 	 0.00000000  0.00000000  0.00000000 
   444 	 0.00000000  0.00000000  0.00000000 
   445 	 0.00000000  0.00000000  0.00000000 
   446 	 0.00000000  0.00000000  0.00000000 
   447 	 0.00000000  0.00000000  0.00000000 
   448 	 0.00000000  0.00000000  0.00000000 
   449 	 0.00000000  0.00000000  0.00000000 
   450 	 0.00000000  0.00000000  0.00000000 
   451 	 0.00000000  0.00000000  0.00000000 
   452 	 0.00000000  0.00000000  0.00000000 
   453 	 0.00000000  0.00000000  0.00000000 
   454 	 0.00000000  0.00000000  0.00000000 
   455 	 0.00000000  0.00000000  0.00000000 
   456 	 0.00000000  0.00000000  0.00000000 
   457 	 0.00000000  0.00000000  0.00000000 
   458 	 0.00000000  0.00000000  0.00000000 
   459 	 0.00000000  0.00000000  0.00000000 
   460 	 0.00000000  0.00000000  0.00000000 
   461 	 0.00000000  0.00000000  0.00000000 
   462 	 0.00000000  0.00000000  0.00000000 
   463 	 0.00000000  0.00000000  0.00000000 
   464 	 0.00000000  0.00000000  0.00000000 
   465 	 0.00000000  0.00000000  0.00000000 
   466 	 0.00000000  0.00000000  0.00000000 
   467 	 0.00000000  0.00000000  0.00000000 
   468 	 0.00000000  0.00000000  0.00000000 
   469 	 0.00000000  0.00000000  0.00000000 
   470 	 0.00000000  0.00000000  0.00000000 
   471 	 0.00000000  0.00000000  0.00000000 
   472 	 0.00000000  0.00000000  0.00000000 
   473 	 0.00000000  0.00000000  0.00000000 
   474 	 0.00000000  0.00000000  0.00000000 
   475 	 0.00000000  0.00000000  0.00000000 
   476 	 0.00000000  0.00000000  0.00000000 
   477 	 0.00000000  0.00000000  0.00000000 
   478 	 0.00000000  0.00000000  0.00000000 
   479 	 0.00000000  0.00000000  0.00000000 
   480 	 0.00000000  0.00000000  0.00000000 
   481 	 0.00000000  0.00000000  0.00000000 
   482 	 0.00000000  0.00000000  0.00000000 
   483 	 0.00000000  0.00000000  0.00000000 
   484 	 0.00000000  0.00000000  0.00000000 
   485 	 0.00000000  0.00000000  0.00000000 
   486 	 0.00000000  0.00000000  0.00000000 
   487 	 0.00000000  0.00000000  0.00000000 
   488 	 0.00000000  0.00000000  0.00000000 
   489 	 0.00000000  0.00000000  0.00000000 
   490 	 0.00000000  0.00000000  0.00000000 
   491 	 0.00000000  0.00000000  0.00000000 
   492 	 0.00000000  0.00000000  0.00000000 
   493 	 0.00000000  0.00000000  0.00000000 
   494 	 0.00000000  0.00000000  0.00000000 
   495 	 0.00000000  0.00000000  0.00000000 
   496 	 0.00000000  0.00000000  0.00000000 
   497 	 0.00000000  0.00000000  0.00000000 
   498 	 0.00000000  0.00000000  0.00000000 
   499 	 0.00000000  0.00000000  0.00000000 
   500 	 0.00000000  0.00000000  0.00000000 
   501 	 0.00000000  0.00000000  0.00000000 
   502 	 0.00000000  0.00000000  0.00000000 
   503 	 0.00000000  0.00000000  0.00000000 
   504 	 0.00000000  0.00000000  0.00000000 
   505 	 0.00000000  0.00000000  0.00000000 
   506 	 0.00000000  0.00000000  0.00000000 
   507 	 0.00000000  0.00000000  0.00000000 
   508 	 0.00000000  0.00000000  0.00000000 
   509 	 0.00000000  0.00000000  0.00000000 
   510 	 0.00000000  0.00000000  0.00000000 
   511 	 0.00000000  0.00000000  0.00000000 
   512 	 0.00000000  0.00000000  0.00000000 
   513 	 0.00000000  0.00000000  0.00000000 
   514 	 0.00000000  0.00000000  0.00000000 
   515 	 0.00000000  0.00000000  0.00000000 
   516 	 0.00000000  0.00000000  0.00000000 
   517 	 0.00000000  0.00000000  0.00000000 
   518 	 0.00000000  0.00000000  0.00000000 
   519 	 0.00000000  0.00000000  0.00000000 
   520 	 0.00000000  0.00000000  0.00000000 
   521 	 0.00000000  0.00000000  0.00000000 
   522 	 0.00000000  0.00000000  0.00000000 
   523 	 0.00000000  0.00000000  0.00000000 
   524 	 0.00000000  0.00000000  0.00000000 
   525 	 0.00000000  0.00000000  0.00000000 
   526 	 0.00000000  0.00000000  0.00000000 
   527 	 0.00000000  0.00000000  0.00000000 
   528 	 0.00000000  0.00000000  0.00000000 
   529 	 0.00000000  0.00000000  0.00000000 
   530 	 0.00000000  0.00000000  0.00000000 
   531 	 0.00000000  0.00000000  0.00000000 
   532 	 0.00000000  0.00000000  0.00000000 
   533 	 0.00000000  0.00000000  0.00000000 
   534 	 0.00000000  0.00000000  0.00000000 
   535 	 0.00000000  0.00000000  0.00000000 
   536 	 0.00000000  0.00000000  0.00000000 
   537 	 0.00000000  0.00000000  0.00000000 
   538 	 0.00000000  0.00000000  0.00000000 
   539 	 0.00000000  0.00000000  0.00000000 
   540 	 0.00000000  0.00000000  0.00000000 
   541 	 0.00000000  0.00000000  0.00000000 
   542 	 0.00000000  0.00000000  0.00000000 
   543 	 0.00000000  0.00000000  0.00000000 
   544 	 0.00000000  0.00000000  0.00000000 
   545 	 0.00000000  0.00000000  0.00000000 
   546 	 0.00000000  0.00000000  0.00000000 
   547 	 0.00000000  0.00000000  0.00000000 
   548 	 0.00000000  0.00000000  0.00000000 
   549 	 0.00000000  0.00000000  0.00000000 
   550 	 0.00000000  0.00000000  0.00000000 
   551 	 0.00000000  0.00000000  0.00000000 
   552 	 0.00000000  0.00000000  0.00000000 
   553 	 0.00000000  0.00000000  0.00000000 
   554 	 0.00000000  0.00000000  0.00000000 
   555 	 0.00000000  0.00000000  0.00000000 
   556 	 0.00000000  0.00000000  0.00000000 
   557 	 0.00000000  0.00000000  0.00000000 
   558 	 0.00000000  0.00000000  0.00000000 
   559 	 0.00000000  0.00000000  0.00000000 
   560 	 0.00000000  0.00000000  0.00000000 
   561 	 0.00000000  0.00000000  0.00000000 
   562 	 0.00000000  0.00000000  0.00000000 
   563 	 0.00000000  0.00000000  0.00000000 
   564 	 0.00000000  0.00000000  0.00000000 
   565 	 0.00000000  0.00000000  0.00000000 
   566 	 0.00000000  0.00000000  0.00000000 
   567 	 0.00000000  0.00000000  0.00000000 
   568 	 0.00000000  0.00000000  0.00000000 
   569 	 0.00000000  0.00000000  0.00000000 
   570 	 0.00000000  0.00000000  0.00000000 
   571 	 0.00000000  0.00000000  0.00000000 
   572 	 0.00000000  0.00000000  0.00000000 
   573 	 0.00000000  0.00000000  0.00000000 
   574 	 0.00000000  0.00000000  0.00000000 
   575 	 0.00000000  0.00000000  0.00000000 
   576 	 0.00000000  0.00000000  0.00000000 
   577 	 0.00000000  0.00000000  0.00000000 
   578 	 0.00000000  0.00000000  0.00000000 
   579 	 0.00000000  0.00000000  0.00000000 
   580 	 0.00000000  0.00000000  0.00000000 
   581 	 0.00000000  0.00000000  0.00000000 
   582 	 0.00000000  0.00000000  0.00000000 
   583 	 0.00000000  0.00000000  0.00000000 
   584 	 0.00000000  0.00000000  0.00000000 
   585 	 0.00000000  0.00000000  0.00000000 
   586 	 0.00000000  0.00000000  0.00000000 
   587 	 0.00000000  0.00000000  0.00000000 
   588 	 0.00000000  0.00000000  0.00000000 
   589 	 0.00000000  0.00000000  0.00000000 
   590 	 0.00000000  0.00000000  0.00000000 
   591 	 0.00000000  0.00000000  0.00000000 
   592 	 0.00000000  0.00000000  0.00000000 
   593 	 0.00000000  0.00000000  0.00000000 
   594 	 0.00000000  0.00000000  0.00000000 
   595 	 0.00000000  0.00000000  0.00000000 
   596 	 0.00000000  0.00000000  0.00000000 
   597 	 0.00000000  0.00000000  0.00000000 
   598 	 0.00000000  0.00000000  0.00000000 
   599 	 0.00000000  0.00000000  0.00000000 
   600 	 0.00000000  0.00000000  0.00000000 
   601 	 0.00000000  0.00000000  0.00000000 
   602 	 0.00000000  0.00000000  0.00000000 
   603 	 0.00000000  0.00000000  0.00000000 
   604 	 0.00000000  0.00000000  0.00000000 
   605 	 0.00000000  0.00000000  0.00000000 
   606 	 0.00000000  0.00000000  0.00000000 
   607 	 0.00000000  0.00000000  0.00000000 
   608 	 0.00000000  0.00000000  0.00000000 
   609 	 0.00000000  0.00000000  0.00000000 
   610 	 0.00000000  0.00000000  0.00000000 
   611 	 0.00000000  0.00000000  0.00000000 
   612 	 0.00000000  0.00000000  0.00000000 
   613 	 0.00000000  0.00000000  0.00000000 
   614 	 0.00000000  0.00000000  0.00000000 
   615 	 0.00000000  0.00000000  0.00000000 
   616 	 0.00000000  0.00000000  0.00000000 
   617 	 0.00000000  0.00000000  0.00000000 
   618 	 0.00000000  0.00000000  0.00000000 
   619 	 0.00000000  0.00000000  0.00000000 
   620 	 0.00000000  0.00000000  0.00000000 
   621 	 0.00000000  0.00000000  0.00000000 
   622 	 0.00000000  0.00000000  0.00000000 
   623 	 0.00000000  0.00000000  0.00000000 
   624 	 0.00000000  0.00000000  0.00000000 
   625 	 0.00000000  0.00000000  0.00000000 
   626 	 0.00000000  0.00000000  0.00000000 
   627 	 0.00000000  0.00000000  0.00000000 
   628 	 0.00000000  0.00000000  0.00000000 
   629 	 0.00000000  0.00000000  0.00000000 
   630 	 0.00000000  0.00000000  0.00000000 
   631 	 0.00000000  0.00000000  0.00000000 
   632 	 0.00000000  0.00000000  0.00000000 
   633 	 0.00000000  0.00000000  0.00000000 
   634 	 0.00000000  0.00000000  0.00000000 
   635 	 0.00000000  0.00000000  0.00000000 
   636 	 0.00000000  0.00000000  0.00000000 
   637 	 0.00000000  0.00000000  0.00000000 
   638 	 0.00000000  0.00000000  0.00000000 
   639 	 0.00000000  0.00000000  0.00000000 
   640 	 0.00000000  0.00000000  0.00000000 
   641 	 0.00000000  0.00000000  0.00000000 
   642 	 0.00000000  0.00000000  0.00000000 
   643 	 0.00000000  0.00000000  0.00000000 
   644 	 0.00000000  0.00000000  0.00000000 
   645 	 0.00000000  0.00000000  0.00000000 
   646 	 0.00000000  0.00000000  0.00000000 
   647 	 0.00000000  0.00000000  0.00000000 
   648 	 0.00000000  0.00000000  0.00000000 
   649 	 0.00000000  0.00000000  0.00000000 
   650 	 0.00000000  0.00000000  0.00000000 
   651 	 0.00000000  0.00000000  0.00000000 
   652 	 0.00000000  0.00000000  0.00000000 
   653 	 0.00000000  0.00000000  0.00000000 
   654 	 0.00000000  0.00000000  0.00000000 
   655 	 0.00000000  0.00000000  0.00000000 
   656 	 0.00000000  0.00000000  0.00000000 
   657 	 0.00000000  0.00000000  0.00000000 

     0 	 73191.00000000  73191.00000000  1.00000000 
     1 	 72720.00000000  72720.00000000  1.00000000 
     2 	 71136.00000000  71136.00000000  1.00000000 
     3 	 68064.00000000  68058.00000000  0.99991185 
     4 	 63731.00000000  63719.00000000  0.99981171 
     5 	 57236.00000000  57193.00000000  0.99924872 
     6 	 49484.00000000  49391.00000000  0.99812060 
     7 	 41466.00000000  41266.00000000  0.99517677 
     8 	 34340.00000000  33869.00000000  0.98628422 
     9 	 29383.00000000  28537.00000000  0.97120784 
    10 	 25678.00000000  24123.00000000  0.93944232 
    11 	 22744.00000000  20376.00000000  0.89588463 
    12 	 21109.00000000  17672.00000000  0.83717845 
    13 	 19365.00000000  14707.00000000  0.75946295 
    14 	 18061.00000000  11943.00000000  0.66125907 
    15 	 17105.00000000  9755.00000000  0.57030108 
    16 	 16146.00000000  8651.00000000  0.53579834 
    17 	 15515.00000000  9660.00000000  0.62262327 
    18 	 14187.00000000  10054.00000000  0.70867696 
    19 	 13158.00000000  10234.00000000  0.77777778 
    20 	 12321.00000000  10385.00000000  0.84286990 
    21 	 11768.00000000  10536.00000000  0.89530931 
    22 	 10867.00000000  10088.00000000  0.92831508 
    23 	 10086.00000000  9614.00000000  0.95320246 
    24 	 9325.00000000  9031.00000000  0.96847185 
    25 	 8817.00000000  8651.00000000  0.98117273 
    26 	 8210.00000000  8095.00000000  0.98599269 
    27 	 7625.00000000  7525.00000000  0.98688525 
    28 	 7204.00000000  7109.00000000  0.98681288 
    29 	 6777.00000000  6644.00000000  0.98037480 
    30 	 6573.00000000  6387.00000000  0.97170242 
    31 	 6282.00000000  6027.00000000  0.95940783 
    32 	 5966.00000000  5626.00000000  0.94301039 
    33 	 5793.00000000  5310.00000000  0.91662351 
    34 	 5545.00000000  4933.00000000  0.88963030 
    35 	 5413.00000000  4622.00000000  0.85387031 
    36 	 5195.00000000  4284.00000000  0.82463908 
    37 	 5174.00000000  4049.00000000  0.78256668 
    38 	 4942.00000000  3551.00000000  0.71853501 
    39 	 4789.00000000  3167.00000000  0.66130716 
    40 	 4671.00000000  2851.00000000  0.61036181 
    41 	 4468.00000000  2081.00000000  0.46575649 
    42 	 4289.00000000  2228.00000000  0.51946841 
    43 	 4429.00000000  2564.00000000  0.57891172 
    44 	 4226.00000000  2718.00000000  0.64316138 
    45 	 4115.00000000  2893.00000000  0.70303767 
    46 	 3979.00000000  2948.00000000  0.74088967 
    47 	 3893.00000000  3068.00000000  0.78808117 
    48 	 3692.00000000  3082.00000000  0.83477790 
    49 	 3611.00000000  3120.00000000  0.86402659 
    50 	 3687.00000000  3309.00000000  0.89747762 
    51 	 3386.00000000  3153.00000000  0.93118724 
    52 	 3256.00000000  3085.00000000  0.94748157 
    53 	 3024.00000000  2879.00000000  0.95205026 
    54 	 2979.00000000  2895.00000000  0.97180262 
    55 	 2879.00000000  2806.00000000  0.97464397 
    56 	 2682.00000000  2630.00000000  0.98061148 
    57 	 2418.00000000  2390.00000000  0.98842018 
    58 	 2327.00000000  2303.00000000  0.98968629 
    59 	 2311.00000000  2298.00000000  0.99437473 
    60 	 2064.00000000  2052.00000000  0.99418605 
    61 	 2100.00000000  2091.00000000  0.99571429 
    62 	 1908.00000000  1905.00000000  0.99842767 
    63 	 1812.00000000  1809.00000000  0.99834437 
    64 	 1771.00000000  1771.00000000  1.00000000 
    65 	 1656.00000000  1656.00000000  1.00000000 
    66 	 1574.00000000  1574.00000000  1.00000000 
    67 	 1505.00000000  1505.00000000  1.00000000 
    68 	 1536.00000000  1536.00000000  1.00000000 
    69 	 1476.00000000  1476.00000000  1.00000000 
    70 	 1380.00000000  1380.00000000  1.00000000 
    71 	 1403.00000000  1403.00000000  1.00000000 
    72 	 1352.00000000  1352.00000000  1.00000000 
    73 	 1246.00000000  1246.00000000  1.00000000 
    74 	 1207.00000000  1207.00000000  1.00000000 
    75 	 1169.00000000  1169.00000000  1.00000000 
    76 	 1133.00000000  1133.00000000  1.00000000 
    77 	 1082.00000000  1082.00000000  1.00000000 
    78 	 1024.00000000  1024.00000000  1.00000000 
    79 	 946.00000000  946.00000000  1.00000000 
    80 	 902.00000000  902.00000000  1.00000000 
    81 	 837.00000000  837.00000000  1.00000000 
    82 	 801.00000000  801.00000000  1.00000000 
    83 	 711.00000000  711.00000000  1.00000000 
    84 	 596.00000000  596.00000000  1.00000000 
    85 	 543.00000000  543.00000000  1.00000000 
    86 	 507.00000000  507.00000000  1.00000000 
    87 	 481.00000000  481.00000000  1.00000000 
    88 	 460.00000000  460.00000000  1.00000000 
    89 	 325.00000000  325.00000000  1.00000000 
    90 	 284.00000000  284.00000000  1.00000000 
    91 	 267.00000000  267.00000000  1.00000000 
    92 	 223.00000000  223.00000000  1.00000000 
    93 	 171.00000000  171.00000000  1.00000000 
    94 	 143.00000000  143.00000000  1.00000000 
    95 	 124.00000000  124.00000000  1.00000000 
    96 	 105.00000000  105.00000000  1.00000000 
    97 	 79.00000000  79.00000000  1.00000000 
    98 	 65.00000000  65.00000000  1.00000000 
    99 	 47.00000000  47.00000000  1.00000000 
   100 	 40.00000000  40.00000000  1.00000000 
   101 	 37.00000000  37.00000000  1.00000000 
   102 	 24.00000000  24.00000000  1.00000000 
   103 	 13.00000000  13.00000000  1.00000000 
   104 	 11.00000000  11.00000000  1.00000000 
   105 	 6.00000000  6.00000000  1.00000000 
   106 	 10.00000000  10.00000000  1.00000000 
   107 	 6.00000000  6.00000000  1.00000000 
   108 	 14.00000000  14.00000000  1.00000000 
   109 	 3.00000000  3.00000000  1.00000000 
   110 	 1.00000000  1.00000000  1.00000000 
   111 	 4.00000000  4.00000000  1.00000000 
   112 	 2.00000000  2.00000000  1.00000000 
   113 	 1.00000000  1.00000000  1.00000000 
   114 	 0.00000000  0.00000000  0.00000000 
   115 	 0.00000000  0.00000000  0.00000000 
   116 	 0.00000000  0.00000000  0.00000000 
   117 	 0.00000000  0.00000000  0.00000000 
   118 	 0.00000000  0.00000000  0.00000000 
   119 	 0.00000000  0.00000000  0.00000000 
   120 	 0.00000000  0.00000000  0.00000000 
   121 	 0.00000000  0.00000000  0.00000000 
   122 	 0.00000000  0.00000000  0.00000000 
   123 	 0.00000000  0.00000000  0.00000000 
   124 	 0.00000000  0.00000000  0.00000000 
   125 	 0.00000000  0.00000000  0.00000000 
   126 	 0.00000000  0.00000000  0.00000000 
   127 	 0.00000000  0.00000000  0.00000000 
   128 	 0.00000000  0.00000000  0.00000000 
   129 	 0.00000000  0.00000000  0.00000000 
   130 	 0.00000000  0.00000000  0.00000000 
   131 	 0.00000000  0.00000000  0.00000000 
   132 	 0.00000000  0.00000000  0.00000000 
   133 	 0.00000000  0.00000000  0.00000000 
   134 	 0.00000000  0.00000000  0.00000000 
   135 	 0.00000000  0.00000000  0.00000000 
   136 	 0.00000000  0.00000000  0.00000000 
   137 	 0.00000000  0.00000000  0.00000000 
   138 	 0.00000000  0.00000000  0.00000000 
   139 	 0.00000000  0.00000000  0.00000000 
   140 	 0.00000000  0.00000000  0.00000000 
   141 	 0.00000000  0.00000000  0.00000000 
   142 	 0.00000000  0.00000000  0.00000000 
   143 	 0.00000000  0.00000000  0.00000000 
   144 	 0.00000000  0.00000000  0.00000000 
   145 	 0.00000000  0.00000000  0.00000000 
   146 	 0.00000000  0.00000000  0.00000000 
   147 	 0.00000000  0.00000000  0.00000000 
   148 	 0.00000000  0.00000000  0.00000000 
   149 	 0.00000000  0.00000000  0.00000000 
   150 	 0.00000000  0.00000000  0.00000000 
   151 	 0.00000000  0.00000000  0.00000000 
   152 	 0.00000000  0.00000000  0.00000000 
   153 	 0.00000000  0.00000000  0.00000000 
   154 	 0.00000000  0.00000000  0.00000000 
   155 	 0.00000000  0.00000000  0.00000000 
   156 	 0.00000000  0.00000000  0.00000000 
   157 	 0.00000000  0.00000000  0.00000000 
   158 	 0.00000000  0.00000000  0.00000000 
   159 	 0.00000000  0.00000000  0.00000000 
   160 	 0.00000000  0.00000000  0.00000000 
   161 	 0.00000000  0.00000000  0.00000000 
   162 	 0.00000000  0.00000000  0.00000000 
   163 	 0.00000000  0.00000000  0.00000000 
   164 	 0.00000000  0.00000000  0.00000000 
   165 	 0.00000000  0.00000000  0.00000000 
   166 	 0.00000000  0.00000000  0.00000000 
   167 	 0.00000000  0.00000000  0.00000000 
   168 	 0.00000000  0.00000000  0.00000000 
   169 	 0.00000000  0.00000000  0.00000000 
   170 	 0.00000000  0.00000000  0.00000000 
   171 	 0.00000000  0.00000000  0.00000000 
   172 	 0.00000000  0.00000000  0.00000000 
   173 	 0.00000000  0.00000000  0.00000000 
   174 	 0.00000000  0.00000000  0.00000000 
   175 	 0.00000000  0.00000000  0.00000000 
   176 	 0.00000000  0.00000000  0.00000000 
   177 	 0.00000000  0.00000000  0.00000000 
   178 	 0.00000000  0.00000000  0.00000000 
   179 	 0.00000000  0.00000000  0.00000000 
   180 	 0.00000000  0.00000000  0.00000000 
   181 	 0.00000000  0.00000000  0.00000000 
   182 	 0.00000000  0.00000000  0.00000000 
   183 	 0.00000000  0.00000000  0.00000000 
   184 	 0.00000000  0.00000000  0.00000000 
   185 	 0.00000000  0.00000000  0.00000000 
   186 	 0.00000000  0.00000000  0.00000000 
   187 	 0.00000000  0.00000000  0.00000000 
   188 	 0.00000000  0.00000000  0.00000000 
   189 	 0.00000000  0.00000000  0.00000000 
   190 	 0.00000000  0.00000000  0.00000000 
   191 	 0.00000000  0.00000000  0.00000000 
   192 	 0.00000000  0.00000000  0.00000000 
   193 	 0.00000000  0.00000000  0.00000000 
   194 	 0.00000000  0.00000000  0.00000000 
   195 	 0.00000000  0.00000000  0.00000000 
   196 	 0.00000000  0.00000000  0.00000000 
   197 	 0.00000000  0.00000000  0.00000000 
   198 	 0.00000000  0.00000000  0.00000000 
   199 	 0.00000000  0.00000000  0.00000000 
   200 	 0.00000000  0.00000000  0.00000000 
   201 	 0.00000000  0.00000000  0.00000000 
   202 	 0.00000000  0.00000000  0.00000000 
   203 	 0.00000000  0.00000000  0.00000000 
   204 	 0.00000000  0.00000000  0.00000000 
   205 	 0.00000000  0.00000000  0.00000000 
   206 	 0.00000000  0.00000000  0.00000000 
   207 	 0.00000000  0.00000000  0.00000000 
   208 	 0.00000000  0.00000000  0.00000000 
   209 	 0.00000000  0.00000000  0.00000000 
   210 	 0.00000000  0.00000000  0.00000000 
   211 	 0.00000000  0.00000000  0.00000000 
   212 	 0.00000000  0.00000000  0.00000000 
   213 	 0.00000000  0.00000000  0.00000000 
   214 	 0.00000000  0.00000000  0.00000000 
   215 	 0.00000000  0.00000000  0.00000000 
   216 	 0.00000000  0.00000000  0.00000000 
   217 	 0.00000000  0.00000000  0.00000000 
   218 	 0.00000000  0.00000000  0.00000000 
   219 	 0.00000000  0.00000000  0.00000000 
   220 	 0.00000000  0.00000000  0.00000000 
   221 	 0.00000000  0.00000000  0.00000000 
   222 	 0.00000000  0.00000000  0.00000000 
   223 	 0.00000000  0.00000000  0.00000000 
   224 	 0.00000000  0.00000000  0.00000000 
   225 	 0.00000000  0.00000000  0.00000000 
   226 	 0.00000000  0.00000000  0.00000000 
   227 	 0.00000000  0.00000000  0.00000000 
   228 	 0.00000000  0.00000000  0.00000000 
   229 	 0.00000000  0.00000000  0.00000000 
   230 	 0.00000000  0.00000000  0.00000000 
   231 	 0.00000000  0.00000000  0.00000000 
   232 	 0.00000000  0.00000000  0.00000000 
   233 	 0.00000000  0.00000000  0.00000000 
   234 	 0.00000000  0.00000000  0.00000000 
   235 	 0.00000000  0.00000000  0.00000000 
   236 	 0.00000000  0.00000000  0.00000000 
   237 	 0.00000000  0.00000000  0.00000000 
   238 	 0.00000000  0.00000000  0.00000000 
   239 	 0.00000000  0.00000000  0.00000000 
   240 	 0.00000000  0.00000000  0.00000000 
   241 	 0.00000000  0.00000000  0.00000000 
   242 	 0.00000000  0.00000000  0.00000000 
   243 	 0.00000000  0.00000000  0.00000000 
   244 	 0.00000000  0.00000000  0.00000000 
   245 	 0.00000000  0.00000000  0.00000000 
   246 	 0.00000000  0.00000000  0.00000000 
   247 	 0.00000000  0.00000000  0.00000000 
   248 	 0.00000000  0.00000000  0.00000000 
   249 	 0.00000000  0.00000000  0.00000000 
   250 	 0.00000000  0.00000000  0.00000000 
   251 	 0.00000000  0.00000000  0.00000000 
   252 	 0.00000000  0.00000000  0.00000000 
   253 	 0.00000000  0.00000000  0.00000000 
   254 	 0.00000000  0.00000000  0.00000000 
   255 	 0.00000000  0.00000000  0.00000000 
   256 	 0.00000000  0.00000000  0.00000000 
   257 	 0.00000000  0.00000000  0.00000000 
   258 	 0.00000000  0.00000000  0.00000000 
   259 	 0.00000000  0.00000000  0.00000000 
   260 	 0.00000000  0.00000000  0.00000000 
   261 	 0.00000000  0.00000000  0.00000000 
   262 	 0.00000000  0.00000000  0.00000000 
   263 	 0.00000000  0.00000000  0.00000000 
   264 	 0.00000000  0.00000000  0.00000000 
   265 	 0.00000000  0.00000000  0.00000000 
   266 	 0.00000000  0.00000000  0.00000000 
   267 	 0.00000000  0.00000000  0.00000000 
   268 	 0.00000000  0.00000000  0.00000000 
   269 	 0.00000000  0.00000000  0.00000000 
   270 	 0.00000000  0.00000000  0.00000000 
   271 	 0.00000000  0.00000000  0.00000000 
   272 	 0.00000000  0.00000000  0.00000000 
   273 	 0.00000000  0.00000000  0.00000000 
   274 	 0.00000000  0.00000000  0.00000000 
   275 	 0.00000000  0.00000000  0.00000000 
   276 	 0.00000000  0.00000000  0.00000000 
   277 	 0.00000000  0.00000000  0.00000000 
   278 	 0.00000000  0.00000000  0.00000000 
   279 	 0.00000000  0.00000000  0.00000000 
   280 	 0.00000000  0.00000000  0.00000000 
   281 	 0.00000000  0.00000000  0.00000000 
   282 	 0.00000000  0.00000000  0.00000000 
   283 	 0.00000000  0.00000000  0.00000000 
   284 	 0.00000000  0.00000000  0.00000000 
   285 	 0.00000000  0.00000000  0.00000000 
   286 	 0.00000000  0.00000000  0.00000000 
   287 	 0.00000000  0.00000000  0.00000000 
   288 	 0.00000000  0.00000000  0.00000000 
   289 	 0.00000000  0.00000000  0.00000000 
   290 	 0.00000000  0.00000000  0.00000000 
   291 	 0.00000000  0.00000000  0.00000000 
   292 	 0.00000000  0.00000000  0.00000000 
   293 	 0.00000000  0.00000000  0.00000000 
   294 	 0.00000000  0.00000000  0.00000000 
   295 	 0.00000000  0.00000000  0.00000000 
   296 	 0.00000000  0.00000000  0.00000000 
   297 	 0.00000000  0.00000000  0.00000000 
   298 	 0.00000000  0.00000000  0.00000000 
   299 	 0.00000000  0.00000000  0.00000000 
   300 	 0.00000000  0.00000000  0.00000000 
   301 	 0.00000000  0.00000000  0.00000000 
   302 	 0.00000000  0.00000000  0.00000000 
   303 	 0.00000000  0.00000000  0.00000000 
   304 	 0.00000000  0.00000000  0.00000000 
   305 	 0.00000000  0.00000000  0.00000000 
   306 	 0.00000000  0.00000000  0.00000000 
   307 	 0.00000000  0.00000000  0.00000000 
   308 	 0.00000000  0.00000000  0.00000000 
   309 	 0.00000000  0.00000000  0.00000000 
   310 	 0.00000000  0.00000000  0.00000000 
   311 	 0.00000000  0.00000000  0.00000000 
   312 	 0.00000000  0.00000000  0.00000000 
   313 	 0.00000000  0.00000000  0.00000000 
   314 	 0.00000000  0.00000000  0.00000000 
   315 	 0.00000000  0.00000000  0.00000000 
   316 	 0.00000000  0.00000000  0.00000000 
   317 	 0.00000000  0.00000000  0.00000000 
   318 	 0.00000000  0.00000000  0.00000000 
   319 	 0.00000000  0.00000000  0.00000000 
   320 	 0.00000000  0.00000000  0.00000000 
   321 	 0.00000000  0.00000000  0.00000000 
   322 	 0.00000000  0.00000000  0.00000000 
   323 	 0.00000000  0.00000000  0.00000000 
   324 	 0.00000000  0.00000000  0.00000000 
   325 	 0.00000000  0.00000000  0.00000000 
   326 	 0.00000000  0.00000000  0.00000000 
   327 	 0.00000000  0.00000000  0.00000000 
   328 	 0.00000000  0.00000000  0.00000000 
   329 	 0.00000000  0.00000000  0.00000000 
   330 	 0.00000000  0.00000000  0.00000000 
   331 	 0.00000000  0.00000000  0.00000000 
   332 	 0.00000000  0.00000000  0.00000000 
   333 	 0.00000000  0.00000000  0.00000000 
   334 	 0.00000000  0.00000000  0.00000000 
   335 	 0.00000000  0.00000000  0.00000000 
   336 	 0.00000000  0.00000000  0.00000000 
   337 	 0.00000000  0.00000000  0.00000000 
   338 	 0.00000000  0.00000000  0.00000000 
   339 	 0.00000000  0.00000000  0.00000000 
   340 	 0.00000000  0.00000000  0.00000000 
   341 	 0.00000000  0.00000000  0.00000000 
   342 	 0.00000000  0.00000000  0.00000000 
   343 	 0.00000000  0.00000000  0.00000000 
   344 	 0.00000000  0.00000000  0.00000000 
   345 	 0.00000000  0.00000000  0.00000000 
   346 	 0.00000000  0.00000000  0.00000000 
   347 	 0.00000000  0.00000000  0.00000000 
   348 	 0.00000000  0.00000000  0.00000000 
   349 	 0.00000000  0.00000000  0.00000000 
   350 	 0.00000000  0.00000000  0.00000000 
   351 	 0.00000000  0.00000000  0.00000000 
   352 	 0.00000000  0.00000000  0.00000000 
   353 	 0.00000000  0.00000000  0.00000000 
   354 	 0.00000000  0.00000000  0.00000000 
   355 	 0.00000000  0.00000000  0.00000000 
   356 	 0.00000000  0.00000000  0.00000000 
   357 	 0.00000000  0.00000000  0.00000000 
   358 	 0.00000000  0.00000000  0.00000000 
   359 	 0.00000000  0.00000000  0.00000000 
   360 	 0.00000000  0.00000000  0.00000000 
   361 	 0.00000000  0.00000000  0.00000000 
   362 	 0.00000000  0.00000000  0.00000000 
   363 	 0.00000000  0.00000000  0.00000000 
   364 	 0.00000000  0.00000000  0.00000000 
   365 	 0.00000000  0.00000000  0.00000000 
   366 	 0.00000000  0.00000000  0.00000000 
   367 	 0.00000000  0.00000000  0.00000000 
   368 	 0.00000000  0.00000000  0.00000000 
   369 	 0.00000000  0.00000000  0.00000000 
   370 	 0.00000000  0.00000000  0.00000000 
   371 	 0.00000000  0.00000000  0.00000000 
   372 	 0.00000000  0.00000000  0.00000000 
   373 	 0.00000000  0.00000000  0.00000000 
   374 	 0.00000000  0.00000000  0.00000000 
   375 	 0.00000000  0.00000000  0.00000000 
   376 	 0.00000000  0.00000000  0.00000000 
   377 	 0.00000000  0.00000000  0.00000000 
   378 	 0.00000000  0.00000000  0.00000000 
   379 	 0.00000000  0.00000000  0.00000000 
   380 	 0.00000000  0.00000000  0.00000000 
   381 	 0.00000000  0.00000000  0.00000000 
   382 	 0.00000000  0.00000000  0.00000000 
   383 	 0.00000000  0.00000000  0.00000000 
   384 	 0.00000000  0.00000000  0.00000000 
   385 	 0.00000000  0.00000000  0.00000000 
   386 	 0.00000000  0.00000000  0.00000000 
   387 	 0.00000000  0.00000000  0.00000000 
   388 	 0.00000000  0.00000000  0.00000000 
   389 	 0.00000000  0.00000000  0.00000000 
   390 	 0.00000000  0.00000000  0.00000000 
   391 	 0.00000000  0.00000000  0.00000000 
   392 	 0.00000000  0.00000000  0.00000000 
   393 	 0.00000000  0.00000000  0.00000000 
   394 	 0.00000000  0.00000000  0.00000000 
   395 	 0.00000000  0.00000000  0.00000000 
   396 	 0.00000000  0.00000000  0.00000000 
   397 	 0.00000000  0.00000000  0.00000000 
   398 	 0.00000000  0.00000000  0.00000000 
   399 	 0.00000000  0.00000000  0.00000000 
   400 	 0.00000000  0.00000000  0.00000000 
   401 	 0.00000000  0.00000000  0.00000000 
   402 	 0.00000000  0.00000000  0.00000000 
   403 	 0.00000000  0.00000000  0.00000000 
   404 	 0.00000000  0.00000000  0.00000000 
   405 	 0.00000000  0.00000000  0.00000000 
   406 	 0.00000000  0.00000000  0.00000000 
   407 	 0.00000000  0.00000000  0.00000000 
   408 	 0.00000000  0.00000000  0.00000000 
   409 	 0.00000000  0.00000000  0.00000000 
   410 	 0.00000000  0.00000000  0.00000000 
   411 	 0.00000000  0.00000000  0.00000000 
   412 	 0.00000000  0.00000000  0.00000000 
   413 	 0.00000000  0.00000000  0.00000000 
   414 	 0.00000000  0.00000000  0.00000000 
   415 	 0.00000000  0.00000000  0.00000000 
   416 	 0.00000000  0.00000000  0.00000000 
   417 	 0.00000000  0.00000000  0.00000000 
   418 	 0.00000000  0.00000000  0.00000000 
   419 	 0.00000000  0.00000000  0.00000000 
   420 	 0.00000000  0.00000000  0.00000000 
   421 	 0.00000000  0.00000000  0.00000000 
   422 	 0.00000000  0.00000000  0.00000000 
   423 	 0.00000000  0.00000000  0.00000000 
   424 	 0.00000000  0.00000000  0.00000000 
   425 	 0.00000000  0.00000000  0.00000000 
   426 	 0.00000000  0.00000000  0.00000000 
   427 	 0.00000000  0.00000000  0.00000000 
   428 	 0.00000000  0.00000000  0.00000000 
   429 	 0.00000000  0.00000000  0.00000000 
   430 	 0.00000000  0.00000000  0.00000000 
   431 	 0.00000000  0.00000000  0.00000000 
   432 	 0.00000000  0.00000000  0.00000000 
   433 	 0.00000000  0.00000000  0.00000000 
   434 	 0.00000000  0.00000000  0.00000000 
   435 	 0.00000000  0.00000000  0.00000000 
   436 	 0.00000000  0.00000000  0.00000000 
   437 	 0.00000000  0.00000000  0.00000000 
   438 	 0.00000000  0.00000000  0.00000000 
   439 	 0.00000000  0.00000000  0.00000000 
   440 	 0.00000000  0.00000000  0.00000000 
   441 	 0.00000000  0.00000000  0.00000000 
   442 	 0.00000000  0.00000000  0.00000000 
   443 	 0.00000000  0.00000000  0.00000000 
   444 	 0.00000000  0.00000000  0.00000000 
   445 	 0.00000000  0.00000000  0.00000000 
   446 	 0.00000000  0.00000000  0.00000000 
   447 	 0.00000000  0.00000000  0.00000000 
   448 	 0.00000000  0.00000000  0.00000000 
   449 	 0.00000000  0.00000000  0.00000000 
   450 	 0.00000000  0.00000000  0.00000000 
   451 	 0.00000000  0.00000000  0.00000000 
   452 	 0.00000000  0.00000000  0.00000000 
   453 	 0.00000000  0.00000000  0.00000000 
   454 	 0.00000000  0.00000000  0.00000000 
   455 	 0.00000000  0.00000000  0.00000000 
   456 	 0.00000000  0.00000000  0.00000000 
   457 	 0.00000000  0.00000000  0.00000000 
   458 	 0.00000000  0.00000000  0.00000000 
   459 	 0.00000000  0.00000000  0.00000000 
   460 	 0.00000000  0.00000000  0.00000000 
   461 	 0.00000000  0.00000000  0.00000000 
   462 	 0.00000000  0.00000000  0.00000000 
   463 	 0.00000000  0.00000000  0.00000000 
   464 	 0.00000000  0.00000000  0.00000000 
   465 	 0.00000000  0.00000000  0.00000000 
   466 	 0.00000000  0.00000000  0.00000000 
   467 	 0.00000000  0.00000000  0.00000000 
   468 	 0.00000000  0.00000000  0.00000000 
   469 	 0.00000000  0.00000000  0.00000000 
   470 	 0.00000000  0.00000000  0.00000000 
   471 	 0.00000000  0.00000000  0.00000000 
   472 	 0.00000000  0.00000000  0.00000000 
   473 	 0.00000000  0.00000000  0.00000000 
   474 	 0.00000000  0.00000000  0.00000000 
   475 	 0.00000000  0.00000000  0.00000000 
   476 	 0.00000000  0.00000000  0.00000000 
   477 	 0.00000000  0.00000000  0.00000000 
   478 	 0.00000000  0.00000000  0.00000000 
   479 	 0.00000000  0.00000000  0.00000000 
   480 	 0.00000000  0.00000000  0.00000000 
   481 	 0.00000000  0.00000000  0.00000000 
   482 	 0.00000000  0.00000000  0.00000000 
   483 	 0.00000000  0.00000000  0.00000000 
   484 	 0.00000000  0.00000000  0.00000000 
   485 	 0.00000000  0.00000000  0.00000000 
   486 	 0.00000000  0.00000000  0.00000000 
   487 	 0.00000000  0.00000000  0.00000000 
   488 	 0.00000000  0.00000000  0.00000000 
   489 	 0.00000000  0.00000000  0.00000000 
   490 	 0.00000000  0.00000000  0.00000000 
   491 	 0.00000000  0.00000000  0.00000000 
   492 	 0.00000000  0.00000000  0.00000000 
   493 	 0.00000000  0.00000000  0.00000000 
   494 	 0.00000000  0.00000000  0.00000000 
   495 	 0.00000000  0.00000000  0.00000000 
   496 	 0.00000000  0.00000000  0.00000000 
   497 	 0.00000000  0.00000000  0.00000000 
   498 	 0.00000000  0.00000000  0.00000000 
   499 	 0.00000000  0.00000000  0.00000000 
   500 	 0.00000000  0.00000000  0.00000000 
   501 	 0.00000000  0.00000000  0.00000000 
   502 	 0.00000000  0.00000000  0.00000000 
   503 	 0.00000000  0.00000000  0.00000000 
   504 	 0.00000000  0.00000000  0.00000000 
   505 	 0.00000000  0.00000000  0.00000000 
   506 	 0.00000000  0.00000000  0.00000000 
   507 	 0.00000000  0.00000000  0.00000000 
   508 	 0.00000000  0.00000000  0.00000000 
   509 	 0.00000000  0.00000000  0.00000000 
   510 	 0.00000000  0.00000000  0.00000000 
   511 	 0.00000000  0.00000000  0.00000000 
   512 	 0.00000000  0.00000000  0.00000000 
   513 	 0.00000000  0.00000000  0.00000000 
   514 	 0.00000000  0.00000000  0.00000000 
   515 	 0.00000000  0.00000000  0.00000000 
   516 	 0.00000000  0.00000000  0.00000000 
   517 	 0.00000000  0.00000000  0.00000000 
   518 	 0.00000000  0.00000000  0.00000000 
   519 	 0.00000000  0.00000000  0.00000000 
   520 	 0.00000000  0.00000000  0.00000000 
   521 	 0.00000000  0.00000000  0.00000000 
   522 	 0.00000000  0.00000000  0.00000000 
   523 	 0.00000000  0.00000000  0.00000000 
   524 	 0.00000000  0.00000000  0.00000000 
   525 	 0.00000000  0.00000000  0.00000000 
   526 	 0.00000000  0.00000000  0.00000000 
   527 	 0.00000000  0.00000000  0.00000000 
   528 	 0.00000000  0.00000000  0.00000000 
   529 	 0.00000000  0.00000000  0.00000000 
   530 	 0.00000000  0.00000000  0.00000000 
   531 	 0.00000000  0.00000000  0.00000000 
   532 	 0.00000000  0.00000000  0.00000000 
   533 	 0.00000000  0.00000000  0.00000000 
   534 	 0.00000000  0.00000000  0.00000000 
   535 	 0.00000000  0.00000000  0.00000000 
   536 	 0.00000000  0.00000000  0.00000000 
   537 	 0.00000000  0.00000000  0.00000000 
   538 	 0.00000000  0.00000000  0.00000000 
   539 	 0.00000000  0.00000000  0.00000000 
   540 	 0.00000000  0.00000000  0.00000000 
   541 	 0.00000000  0.00000000  0.00000000 
   542 	 0.00000000  0.00000000  0.00000000 
   543 	 0.00000000  0.00000000  0.00000000 
   544 	 0.00000000  0.00000000  0.00000000 
   545 	 0.00000000  0.00000000  0.00000000 
   546 	 0.00000000  0.00000000  0.00000000 
   547 	 0.00000000  0.00000000  0.00000000 
   548 	 0.00000000  0.00000000  0.00000000 
   549 	 0.00000000  0.00000000  0.00000000 
   550 	 0.00000000  0.00000000  0.00000000 
   551 	 0.00000000  0.00000000  0.00000000 
   552 	 0.00000000  0.00000000  0.00000000 
   553 	 0.00000000  0.00000000  0.00000000 
   554 	 0.00000000  0.00000000  0.00000000 
   555 	 0.00000000  0.00000000  0.00000000 
   556 	 0.00000000  0.00000000  0.00000000 
   557 	 0.00000000  0.00000000  0.00000000 
   558 	 0.00000000  0.00000000  0.00000000 
   559 	 0.00000000  0.00000000  0.00000000 
   560 	 0.00000000  0.00000000  0.00000000 
   561 	 0.00000000  0.00000000  0.00000000 
   562 	 0.00000000  0.00000000  0.00000000 
   563 	 0.00000000  0.00000000  0.00000000 
   564 	 0.00000000  0.00000000  0.00000000 
   565 	 0.00000000  0.00000000  0.00000000 
   566 	 0.00000000  0.00000000  0.00000000 
   567 	 0.00000000  0.00000000  0.00000000 
   568 	 0.00000000  0.00000000  0.00000000 
   569 	 0.00000000  0.00000000  0.00000000 
   570 	 0.00000000  0.00000000  0.00000000 
   571 	 0.00000000  0.00000000  0.00000000 
   572 	 0.00000000  0.00000000  0.00000000 
   573 	 0.00000000  0.00000000  0.00000000 
   574 	 0.00000000  0.00000000  0.00000000 
   575 	 0.00000000  0.00000000  0.00000000 
   576 	 0.00000000  0.00000000  0.00000000 
   577 	 0.00000000  0.00000000  0.00000000 
   578 	 0.00000000  0.00000000  0.00000000 
   579 	 0.00000000  0.00000000  0.00000000 
   580 	 0.00000000  0.00000000  0.00000000 
   581 	 0.00000000  0.00000000  0.00000000 
   582 	 0.00000000  0.00000000  0.00000000 
   583 	 0.00000000  0.00000000  0.00000000 
   584 	 0.00000000  0.00000000  0.00000000 
   585 	 0.00000000  0.00000000  0.00000000 
   586 	 0.00000000  0.00000000  0.00000000 
   587 	 0.00000000  0.00000000  0.00000000 
   588 	 0.00000000  0.00000000  0.00000000 
   589 	 0.00000000  0.00000000  0.00000000 
   590 	 0.00000000  0.00000000  0.00000000 
   591 	 0.00000000  0.00000000  0.00000000 
   592 	 0.00000000  0.00000000  0.00000000 
   593 	 0.00000000  0.00000000  0.00000000 
   594 	 0.00000000  0.00000000  0.00000000 
   595 	 0.00000000  0.00000000  0.00000000 
   596 	 0.00000000  0.00000000  0.00000000 
   597 	 0.00000000  0.00000000  0.00000000 
   598 	 0.00000000  0.00000000  0.00000000 
   599 	 0.00000000  0.00000000  0.00000000 
   600 	 0.00000000  0.00000000  0.00000000 
   601 	 0.00000000  0.00000000  0.00000000 
   602 	 0.00000000  0.00000000  0.00000000 
   603 	 0.00000000  0.00000000  0.00000000 
   604 	 0.00000000  0.00000000  0.00000000 
   605 	 0.00000000  0.00000000  0.00000000 
   606 	 0.00000000  0.00000000  0.00000000 
   607 	 0.00000000  0.00000000  0.00000000 
   608 	 0.00000000  0.00000000  0.00000000 
   609 	 0.00000000  0.00000000  0.00000000 
   610 	 0.00000000  0.00000000  0.00000000 
   611 	 0.00000000  0.00000000  0.00000000 
   612 	 0.00000000  0.00000000  0.00000000 
   613 	 0.00000000  0.00000000  0.00000000 
   614 	 0.00000000  0.00000000  0.00000000 
   615 	 0.00000000  0.00000000  0.00000000 
   616 	 0.00000000  0.00000000  0.00000000 
   617 	 0.00000000  0.00000000  0.00000000 
   618 	 0.00000000  0.00000000  0.00000000 
   619 	 0.00000000  0.00000000  0.00000000 
   620 	 0.00000000  0.00000000  0.00000000 
   621 	 0.00000000  0.00000000  0.00000000 
   622 	 0.00000000  0.00000000  0.00000000 
   623 	 0.00000000  0.00000000  0.00000000 
   624 	 0.00000000  0.00000000  0.00000000 
   625 	 0.00000000  0.00000000  0.00000000 
   626 	 0.00000000  0.00000000  0.00000000 
   627 	 0.00000000  0.00000000  0.00000000 
   628 	 0.00000000  0.00000000  0.00000000 
   629 	 0.00000000  0.00000000  0.00000000 
   630 	 0.00000000  0.00000000  0.00000000 
   631 	 0.00000000  0.00000000  0.00000000 
   632 	 0.00000000  0.00000000  0.00000000 
   633 	 0.00000000  0.00000000  0.00000000 
   634 	 0.00000000  0.00000000  0.00000000 
   635 	 0.00000000  0.00000000  0.00000000 
   636 	 0.00000000  0.00000000  0.00000000 
   637 	 0.00000000  0.00000000  0.00000000 
   638 	 0.00000000  0.00000000  0.00000000 
   639 	 0.00000000  0.00000000  0.00000000 
   640 	 0.00000000  0.00000000  0.00000000 
   641 	 0.00000000  0.00000000  0.00000000 
   642 	 0.00000000  0.00000000  0.00000000 
   643 	 0.00000000  0.00000000  0.00000000 
   644 	 0.00000000  0.00000000  0.00000000 
   645 	 0.00000000  0.00000000  0.00000000 
   646 	 0.00000000  0.00000000  0.00000000 
   647 	 0.00000000  0.00000000  0.00000000 
   648 	 0.00000000  0.00000000  0.00000000 
   649 	 0.00000000  0.00000000  0.00000000 
   650 	 0.00000000  0.00000000  0.00000000 
   651 	 0.00000000  0.00000000  0.00000000 
   652 	 0.00000000  0.00000000  0.00000000 
   653 	 0.00000000  0.00000000  0.00000000 
   654 	 0.00000000  0.00000000  0.00000000 
   655 	 0.00000000  0.00000000  0.00000000 
   656 	 0.00000000  0.00000000  0.00000000 
   657 	 0.00000000  0.00000000  0.00000000 

     0 	 36810.00000000  36810.00000000  1.00000000 
     1 	 36317.00000000  36317.00000000  1.00000000 
     2 	 36643.00000000  36643.00000000  1.00000000 
     3 	 36731.00000000  36731.00000000  1.00000000 
     4 	 36222.00000000  36222.00000000  1.00000000 
     5 	 36397.00000000  36397.00000000  1.00000000 
     6 	 36058.00000000  36058.00000000  1.00000000 
     7 	 35758.00000000  35758.00000000  1.00000000 
     8 	 34850.00000000  34850.00000000  1.00000000 
     9 	 33231.00000000  33231.00000000  1.00000000 
    10 	 31639.00000000  31639.00000000  1.00000000 
    11 	 29414.00000000  29414.00000000  1.00000000 
    12 	 26649.00000000  26649.00000000  1.00000000 
    13 	 23741.00000000  23739.00000000  0.99991576 
    14 	 21332.00000000  21323.00000000  0.99957810 
    15 	 18768.00000000  18756.00000000  0.99936061 
    16 	 16739.00000000  16707.00000000  0.99808830 
    17 	 15002.00000000  14953.00000000  0.99673377 
    18 	 13788.00000000  13696.00000000  0.99332753 
    19 	 12608.00000000  12475.00000000  0.98945114 
    20 	 11842.00000000  11612.00000000  0.98057761 
    21 	 11573.00000000  11196.00000000  0.96742418 
    22 	 10939.00000000  10394.00000000  0.95017826 
    23 	 10647.00000000  9863.00000000  0.92636423 
    24 	 10376.00000000  9328.00000000  0.89899769 
    25 	 10091.00000000  8648.00000000  0.85700129 
    26 	 9679.00000000  7855.00000000  0.81155078 
    27 	 9495.00000000  7122.00000000  0.75007899 
    28 	 9110.00000000  6267.00000000  0.68792536 
    29 	 8931.00000000  5514.00000000  0.61740007 
    30 	 8531.00000000  4599.00000000  0.53909272 
    31 	 8581.00000000  4552.00000000  0.53047430 
    32 	 8185.00000000  4962.00000000  0.60623091 
    33 	 8044.00000000  5281.00000000  0.65651417 
    34 	 7839.00000000  5635.00000000  0.71884169 
    35 	 7664.00000000  5991.00000000  0.78170668 
    36 	 7272.00000000  6072.00000000  0.83498350 
    37 	 7143.00000000  6220.00000000  0.87078258 
    38 	 6951.00000000  6272.00000000  0.90231621 
    39 	 6548.00000000  6028.00000000  0.92058644 
    40 	 6391.00000000  6042.00000000  0.94539196 
    41 	 6245.00000000  6009.00000000  0.96220977 
    42 	 5830.00000000  5674.00000000  0.97324185 
    43 	 5642.00000000  5561.00000000  0.98564339 
    44 	 5397.00000000  5338.00000000  0.98906800 
    45 	 5203.00000000  5162.00000000  0.99211993 
    46 	 4989.00000000  4964.00000000  0.99498898 
    47 	 4914.00000000  4901.00000000  0.99735450 
    48 	 4654.00000000  4646.00000000  0.99828105 
    49 	 4578.00000000  4572.00000000  0.99868938 
    50 	 4285.00000000  4279.00000000  0.99859977 
    51 	 4199.00000000  4195.00000000  0.99904739 
    52 	 4114.00000000  4114.00000000  1.00000000 
    53 	 3806.00000000  3806.00000000  1.00000000 
    54 	 3689.00000000  3686.00000000  0.99918677 
    55 	 3637.00000000  3631.00000000  0.99835029 
    56 	 3511.00000000  3507.00000000  0.99886072 
    57 	 3405.00000000  3396.00000000  0.99735683 
    58 	 3365.00000000  3352.00000000  0.99613670 
    59 	 3159.00000000  3148.00000000  0.99651789 
    60 	 3118.00000000  3085.00000000  0.98941629 
    61 	 3040.00000000  3022.00000000  0.99407895 
    62 	 3100.00000000  3063.00000000  0.98806452 
    63 	 2961.00000000  2910.00000000  0.98277609 
    64 	 2913.00000000  2842.00000000  0.97562650 
    65 	 2860.00000000  2770.00000000  0.96853147 
    66 	 2844.00000000  2707.00000000  0.95182841 
    67 	 2814.00000000  2688.00000000  0.95522388 
    68 	 2759.00000000  2578.00000000  0.93439652 
    69 	 2793.00000000  2605.00000000  0.93268887 
    70 	 2746.00000000  2513.00000000  0.91514931 
    71 	 2571.00000000  2337.00000000  0.90898483 
    72 	 2662.00000000  2332.00000000  0.87603306 
    73 	 2548.00000000  2159.00000000  0.84733124 
    74 	 2640.00000000  2190.00000000  0.82954545 
    75 	 2550.00000000  2045.00000000  0.80196078 
    76 	 2443.00000000  1877.00000000  0.76831764 
    77 	 2506.00000000  1843.00000000  0.73543496 
    78 	 2456.00000000  1692.00000000  0.68892508 
    79 	 2351.00000000  1519.00000000  0.64610804 
    80 	 2374.00000000  1424.00000000  0.59983151 
    81 	 2327.00000000  1044.00000000  0.44864633 
    82 	 2318.00000000  1086.00000000  0.46850733 
    83 	 2172.00000000  1106.00000000  0.50920810 
    84 	 2140.00000000  1240.00000000  0.57943925 
    85 	 2069.00000000  1266.00000000  0.61188980 
    86 	 2095.00000000  1396.00000000  0.66634845 
    87 	 1971.00000000  1360.00000000  0.69000507 
    88 	 2016.00000000  1448.00000000  0.71825397 
    89 	 2019.00000000  1567.00000000  0.77612680 
    90 	 2041.00000000  1641.00000000  0.80401764 
    91 	 1980.00000000  1625.00000000  0.82070707 
    92 	 2059.00000000  1762.00000000  0.85575522 
    93 	 1981.00000000  1756.00000000  0.88642100 
    94 	 2061.00000000  1884.00000000  0.91411936 
    95 	 2043.00000000  1896.00000000  0.92804699 
    96 	 1958.00000000  1861.00000000  0.95045965 
    97 	 1893.00000000  1807.00000000  0.95456947 
    98 	 1956.00000000  1874.00000000  0.95807771 
    99 	 1980.00000000  1929.00000000  0.97424242 
   100 	 1886.00000000  1847.00000000  0.97932131 
   101 	 1876.00000000  1843.00000000  0.98240938 
   102 	 1819.00000000  1789.00000000  0.98350742 
   103 	 1805.00000000  1788.00000000  0.99058172 
   104 	 1830.00000000  1817.00000000  0.99289617 
   105 	 1744.00000000  1732.00000000  0.99311927 
   106 	 1731.00000000  1723.00000000  0.99537839 
   107 	 1598.00000000  1591.00000000  0.99561952 
   108 	 1597.00000000  1595.00000000  0.99874765 
   109 	 1426.00000000  1424.00000000  0.99859748 
   110 	 1462.00000000  1458.00000000  0.99726402 
   111 	 1367.00000000  1367.00000000  1.00000000 
   112 	 1294.00000000  1291.00000000  0.99768161 
   113 	 1293.00000000  1293.00000000  1.00000000 
   114 	 1204.00000000  1203.00000000  0.99916944 
   115 	 1166.00000000  1166.00000000  1.00000000 
   116 	 1161.00000000  1161.00000000  1.00000000 
   117 	 1061.00000000  1061.00000000  1.00000000 
   118 	 1042.00000000  1042.00000000  1.00000000 
   119 	 987.00000000  987.00000000  1.00000000 
   120 	 980.00000000  980.00000000  1.00000000 
   121 	 922.00000000  922.00000000  1.00000000 
   122 	 873.00000000  873.00000000  1.00000000 
   123 	 834.00000000  834.00000000  1.00000000 
   124 	 879.00000000  879.00000000  1.00000000 
   125 	 870.00000000  870.00000000  1.00000000 
   126 	 789.00000000  789.00000000  1.00000000 
   127 	 844.00000000  844.00000000  1.00000000 
   128 	 803.00000000  803.00000000  1.00000000 
   129 	 768.00000000  768.00000000  1.00000000 
   130 	 810.00000000  810.00000000  1.00000000 
   131 	 793.00000000  793.00000000  1.00000000 
   132 	 730.00000000  730.00000000  1.00000000 
   133 	 750.00000000  750.00000000  1.00000000 
   134 	 774.00000000  774.00000000  1.00000000 
   135 	 764.00000000  764.00000000  1.00000000 
   136 	 735.00000000  735.00000000  1.00000000 
   137 	 756.00000000  756.00000000  1.00000000 
   138 	 755.00000000  755.00000000  1.00000000 
   139 	 744.00000000  744.00000000  1.00000000 
   140 	 716.00000000  716.00000000  1.00000000 
   141 	 720.00000000  720.00000000  1.00000000 
   142 	 721.00000000  721.00000000  1.00000000 
   143 	 663.00000000  663.00000000  1.00000000 
   144 	 679.00000000  679.00000000  1.00000000 
   145 	 716.00000000  716.00000000  1.00000000 
   146 	 685.00000000  685.00000000  1.00000000 
   147 	 652.00000000  652.00000000  1.00000000 
   148 	 654.00000000  654.00000000  1.00000000 
   149 	 677.00000000  677.00000000  1.00000000 
   150 	 654.00000000  654.00000000  1.00000000 
   151 	 612.00000000  612.00000000  1.00000000 
   152 	 649.00000000  649.00000000  1.00000000 
   153 	 582.00000000  582.00000000  1.00000000 
   154 	 611.00000000  611.00000000  1.00000000 
   155 	 567.00000000  567.00000000  1.00000000 
   156 	 563.00000000  563.00000000  1.00000000 
   157 	 553.00000000  553.00000000  1.00000000 
   158 	 541.00000000  541.00000000  1.00000000 
   159 	 490.00000000  490.00000000  1.00000000 
   160 	 537.00000000  537.00000000  1.00000000 
   161 	 498.00000000  498.00000000  1.00000000 
   162 	 438.00000000  438.00000000  1.00000000 
   163 	 437.00000000  437.00000000  1.00000000 
   164 	 402.00000000  402.00000000  1.00000000 
   165 	 386.00000000  386.00000000  1.00000000 
   166 	 348.00000000  348.00000000  1.00000000 
   167 	 313.00000000  313.00000000  1.00000000 
   168 	 353.00000000  353.00000000  1.00000000 
   169 	 286.00000000  286.00000000  1.00000000 
   170 	 267.00000000  267.00000000  1.00000000 
   171 	 248.00000000  248.00000000  1.00000000 
   172 	 230.00000000  230.00000000  1.00000000 
   173 	 216.00000000  216.00000000  1.00000000 
   174 	 183.00000000  183.00000000  1.00000000 
   175 	 176.00000000  176.00000000  1.00000000 
   176 	 154.00000000  154.00000000  1.00000000 
   177 	 140.00000000  140.00000000  1.00000000 
   178 	 120.00000000  120.00000000  1.00000000 
   179 	 102.00000000  102.00000000  1.00000000 
   180 	 109.00000000  109.00000000  1.00000000 
   181 	 82.00000000  82.00000000  1.00000000 
   182 	 73.00000000  73.00000000  1.00000000 
   183 	 50.00000000  50.00000000  1.00000000 
   184 	 34.00000000  34.00000000  1.00000000 
   185 	 51.00000000  51.00000000  1.00000000 
   186 	 42.00000000  42.00000000  1.00000000 
   187 	 39.00000000  39.00000000  1.00000000 
   188 	 32.00000000  32.00000000  1.00000000 
   189 	 31.00000000  31.00000000  1.00000000 
   190 	 19.00000000  19.00000000  1.00000000 
   191 	 15.00000000  15.00000000  1.00000000 
   192 	 11.00000000  11.00000000  1.00000000 
   193 	 11.00000000  11.00000000  1.00000000 
   194 	 20.00000000  20.00000000  1.00000000 
   195 	 4.00000000  4.00000000  1.00000000 
   196 	 6.00000000  6.00000000  1.00000000 
   197 	 4.00000000  4.00000000  1.00000000 
   198 	 5.00000000  5.00000000  1.00000000 
   199 	 2.00000000  2.00000000  1.00000000 
   200 	 6.00000000  6.00000000  1.00000000 
   201 	 4.00000000  4.00000000  1.00000000 
   202 	 3.00000000  3.00000000  1.00000000 
   203 	 2.00000000  2.00000000  1.00000000 
   204 	 1.00000000  1.00000000  1.00000000 
   205 	 0.00000000  0.00000000  0.00000000 
   206 	 1.00000000  1.00000000  1.00000000 
   207 	 0.00000000  0.00000000  0.00000000 
   208 	 1.00000000  1.00000000  1.00000000 
   209 	 0.00000000  0.00000000  0.00000000 
   210 	 2.00000000  2.00000000  1.00000000 
   211 	 0.00000000  0.00000000  0.00000000 
   212 	 0.00000000  0.00000000  0.00000000 
   213 	 0.00000000  0.00000000  0.00000000 
   214 	 0.00000000  0.00000000  0.00000000 
   215 	 0.00000000  0.00000000  0.00000000 
   216 	 0.00000000  0.00000000  0.00000000 
   217 	 0.00000000  0.00000000  0.00000000 
   218 	 0.00000000  0.00000000  0.00000000 
   219 	 0.00000000  0.00000000  0.00000000 
   220 	 0.00000000  0.00000000  0.00000000 
   221 	 0.00000000  0.00000000  0.00000000 
   222 	 0.00000000  0.00000000  0.00000000 
   223 	 0.00000000  0.00000000  0.00000000 
   224 	 0.00000000  0.00000000  0.00000000 
   225 	 0.00000000  0.00000000  0.00000000 
   226 	 0.00000000  0.00000000  0.00000000 
   227 	 0.00000000  0.00000000  0.00000000 
   228 	 0.00000000  0.00000000  0.00000000 
   229 	 0.00000000  0.00000000  0.00000000 
   230 	 0.00000000  0.00000000  0.00000000 
   231 	 0.00000000  0.00000000  0.00000000 
   232 	 0.00000000  0.00000000  0.00000000 
   233 	 0.00000000  0.00000000  0.00000000 
   234 	 0.00000000  0.00000000  0.00000000 
   235 	 0.00000000  0.00000000  0.00000000 
   236 	 0.00000000  0.00000000  0.00000000 
   237 	 0.00000000  0.00000000  0.00000000 
   238 	 0.00000000  0.00000000  0.00000000 
   239 	 0.00000000  0.00000000  0.00000000 
   240 	 0.00000000  0.00000000  0.00000000 
   241 	 0.00000000  0.00000000  0.00000000 
   242 	 0.00000000  0.00000000  0.00000000 
   243 	 0.00000000  0.00000000  0.00000000 
   244 	 0.00000000  0.00000000  0.00000000 
   245 	 0.00000000  0.00000000  0.00000000 
   246 	 0.00000000  0.00000000  0.00000000 
   247 	 0.00000000  0.00000000  0.00000000 
   248 	 0.00000000  0.00000000  0.00000000 
   249 	 0.00000000  0.00000000  0.00000000 
   250 	 0.00000000  0.00000000  0.00000000 
   251 	 0.00000000  0.00000000  0.00000000 
   252 	 0.00000000  0.00000000  0.00000000 
   253 	 0.00000000  0.00000000  0.00000000 
   254 	 0.00000000  0.00000000  0.00000000 
   255 	 0.00000000  0.00000000  0.00000000 
   256 	 0.00000000  0.00000000  0.00000000 
   257 	 0.00000000  0.00000000  0.00000000 
   258 	 0.00000000  0.00000000  0.00000000 
   259 	 0.00000000  0.00000000  0.00000000 
   260 	 0.00000000  0.00000000  0.00000000 
   261 	 0.00000000  0.00000000  0.00000000 
   262 	 0.00000000  0.00000000  0.00000000 
   263 	 0.00000000  0.00000000  0.00000000 
   264 	 0.00000000  0.00000000  0.00000000 
   265 	 0.00000000  0.00000000  0.00000000 
   266 	 0.00000000  0.00000000  0.00000000 
   267 	 0.00000000  0.00000000  0.00000000 
   268 	 0.00000000  0.00000000  0.00000000 
   269 	 0.00000000  0.00000000  0.00000000 
   270 	 0.00000000  0.00000000  0.00000000 
   271 	 0.00000000  0.00000000  0.00000000 
   272 	 0.00000000  0.00000000  0.00000000 
   273 	 0.00000000  0.00000000  0.00000000 
   274 	 0.00000000  0.00000000  0.00000000 
   275 	 0.00000000  0.00000000  0.00000000 
   276 	 0.00000000  0.00000000  0.00000000 
   277 	 0.00000000  0.00000000  0.00000000 
   278 	 0.00000000  0.00000000  0.00000000 
   279 	 0.00000000  0.00000000  0.00000000 
   280 	 0.00000000  0.00000000  0.00000000 
   281 	 0.00000000  0.00000000  0.00000000 
   282 	 0.00000000  0.00000000  0.00000000 
   283 	 0.00000000  0.00000000  0.00000000 
   284 	 0.00000000  0.00000000  0.00000000 
   285 	 0.00000000  0.00000000  0.00000000 
   286 	 0.00000000  0.00000000  0.00000000 
   287 	 0.00000000  0.00000000  0.00000000 
   288 	 0.00000000  0.00000000  0.00000000 
   289 	 0.00000000  0.00000000  0.00000000 
   290 	 0.00000000  0.00000000  0.00000000 
   291 	 0.00000000  0.00000000  0.00000000 
   292 	 0.00000000  0.00000000  0.00000000 
   293 	 0.00000000  0.00000000  0.00000000 
   294 	 0.00000000  0.00000000  0.00000000 
   295 	 0.00000000  0.00000000  0.00000000 
   296 	 0.00000000  0.00000000  0.00000000 
   297 	 0.00000000  0.00000000  0.00000000 
   298 	 0.00000000  0.00000000  0.00000000 
   299 	 0.00000000  0.00000000  0.00000000 
   300 	 0.00000000  0.00000000  0.00000000 
   301 	 0.00000000  0.00000000  0.00000000 
   302 	 0.00000000  0.00000000  0.00000000 
   303 	 0.00000000  0.00000000  0.00000000 
   304 	 0.00000000  0.00000000  0.00000000 
   305 	 0.00000000  0.00000000  0.00000000 
   306 	 0.00000000  0.00000000  0.00000000 
   307 	 0.00000000  0.00000000  0.00000000 
   308 	 0.00000000  0.00000000  0.00000000 
   309 	 0.00000000  0.00000000  0.00000000 
   310 	 0.00000000  0.00000000  0.00000000 
   311 	 0.00000000  0.00000000  0.00000000 
   312 	 0.00000000  0.00000000  0.00000000 
   313 	 0.00000000  0.00000000  0.00000000 
   314 	 0.00000000  0.00000000  0.00000000 
   315 	 0.00000000  0.00000000  0.00000000 
   316 	 0.00000000  0.00000000  0.00000000 
   317 	 0.00000000  0.00000000  0.00000000 
   318 	 0.00000000  0.00000000  0.00000000 
   319 	 0.00000000  0.00000000  0.00000000 
   320 	 0.00000000  0.00000000  0.00000000 
   321 	 0.00000000  0.00000000  0.00000000 
   322 	 0.00000000  0.00000000  0.00000000 
   323 	 0.00000000  0.00000000  0.00000000 
   324 	 0.00000000  0.00000000  0.00000000 
   325 	 0.00000000  0.00000000  0.00000000 
   326 	 0.00000000  0.00000000  0.00000000 
   327 	 0.00000000  0.00000000  0.00000000 
   328 	 0.00000000  0.00000000  0.00000000 
   329 	 0.00000000  0.00000000  0.00000000 
   330 	 0.00000000  0.00000000  0.00000000 
   331 	 0.00000000  0.00000000  0.00000000 
   332 	 0.00000000  0.00000000  0.00000000 
   333 	 0.00000000  0.00000000  0.00000000 
   334 	 0.00000000  0.00000000  0.00000000 
   335 	 0.00000000  0.00000000  0.00000000 
   336 	 0.00000000  0.00000000  0.00000000 
   337 	 0.00000000  0.00000000  0.00000000 
   338 	 0.00000000  0.00000000  0.00000000 
   339 	 0.00000000  0.00000000  0.00000000 
   340 	 0.00000000  0.00000000  0.00000000 
   341 	 0.00000000  0.00000000  0.00000000 
   342 	 0.00000000  0.00000000  0.00000000 
   343 	 0.00000000  0.00000000  0.00000000 
   344 	 0.00000000  0.00000000  0.00000000 
   345 	 0.00000000  0.00000000  0.00000000 
   346 	 0.00000000  0.00000000  0.00000000 
   347 	 0.00000000  0.00000000  0.00000000 
   348 	 0.00000000  0.00000000  0.00000000 
   349 	 0.00000000  0.00000000  0.00000000 
   350 	 0.00000000  0.00000000  0.00000000 
   351 	 0.00000000  0.00000000  0.00000000 
   352 	 0.00000000  0.00000000  0.00000000 
   353 	 0.00000000  0.00000000  0.00000000 
   354 	 0.00000000  0.00000000  0.00000000 
   355 	 0.00000000  0.00000000  0.00000000 
   356 	 0.00000000  0.00000000  0.00000000 
   357 	 0.00000000  0.00000000  0.00000000 
   358 	 0.00000000  0.00000000  0.00000000 
   359 	 0.00000000  0.00000000  0.00000000 
   360 	 0.00000000  0.00000000  0.00000000 
   361 	 0.00000000  0.00000000  0.00000000 
   362 	 0.00000000  0.00000000  0.00000000 
   363 	 0.00000000  0.00000000  0.00000000 
   364 	 0.00000000  0.00000000  0.00000000 
   365 	 0.00000000  0.00000000  0.00000000 
   366 	 0.00000000  0.00000000  0.00000000 
   367 	 0.00000000  0.00000000  0.00000000 
   368 	 0.00000000  0.00000000  0.00000000 
   369 	 0.00000000  0.00000000  0.00000000 
   370 	 0.00000000  0.00000000  0.00000000 
   371 	 0.00000000  0.00000000  0.00000000 
   372 	 0.00000000  0.00000000  0.00000000 
   373 	 0.00000000  0.00000000  0.00000000 
   374 	 0.00000000  0.00000000  0.00000000 
   375 	 0.00000000  0.00000000  0.00000000 
   376 	 0.00000000  0.00000000  0.00000000 
   377 	 0.00000000  0.00000000  0.00000000 
   378 	 0.00000000  0.00000000  0.00000000 
   379 	 0.00000000  0.00000000  0.00000000 
   380 	 0.00000000  0.00000000  0.00000000 
   381 	 0.00000000  0.00000000  0.00000000 
   382 	 0.00000000  0.00000000  0.00000000 
   383 	 0.00000000  0.00000000  0.00000000 
   384 	 0.00000000  0.00000000  0.00000000 
   385 	 0.00000000  0.00000000  0.00000000 
   386 	 0.00000000  0.00000000  0.00000000 
   387 	 0.00000000  0.00000000  0.00000000 
   388 	 0.00000000  0.00000000  0.00000000 
   389 	 0.00000000  0.00000000  0.00000000 
   390 	 0.00000000  0.00000000  0.00000000 
   391 	 0.00000000  0.00000000  0.00000000 
   392 	 0.00000000  0.00000000  0.00000000 
   393 	 0.00000000  0.00000000  0.00000000 
   394 	 0.00000000  0.00000000  0.00000000 
   395 	 0.00000000  0.00000000  0.00000000 
   396 	 0.00000000  0.00000000  0.00000000 
   397 	 0.00000000  0.00000000  0.00000000 
   398 	 0.00000000  0.00000000  0.00000000 
   399 	 0.00000000  0.00000000  0.00000000 
   400 	 0.00000000  0.00000000  0.00000000 
   401 	 0.00000000  0.00000000  0.00000000 
   402 	 0.00000000  0.00000000  0.00000000 
   403 	 0.00000000  0.00000000  0.00000000 
   404 	 0.00000000  0.00000000  0.00000000 
   405 	 0.00000000  0.00000000  0.00000000 
   406 	 0.00000000  0.00000000  0.00000000 
   407 	 0.00000000  0.00000000  0.00000000 
   408 	 0.00000000  0.00000000  0.00000000 
   409 	 0.00000000  0.00000000  0.00000000 
   410 	 0.00000000  0.00000000  0.00000000 
   411 	 0.00000000  0.00000000  0.00000000 
   412 	 0.00000000  0.00000000  0.00000000 
   413 	 0.00000000  0.00000000  0.00000000 
   414 	 0.00000000  0.00000000  0.00000000 
   415 	 0.00000000  0.00000000  0.00000000 
   416 	 0.00000000  0.00000000  0.00000000 
   417 	 0.00000000  0.00000000  0.00000000 
   418 	 0.00000000  0.00000000  0.00000000 
   419 	 0.00000000  0.00000000  0.00000000 
   420 	 0.00000000  0.00000000  0.00000000 
   421 	 0.00000000  0.00000000  0.00000000 
   422 	 0.00000000  0.00000000  0.00000000 
   423 	 0.00000000  0.00000000  0.00000000 
   424 	 0.00000000  0.00000000  0.00000000 
   425 	 0.00000000  0.00000000  0.00000000 
   426 	 0.00000000  0.00000000  0.00000000 
   427 	 0.00000000  0.00000000  0.00000000 
   428 	 0.00000000  0.00000000  0.00000000 
   429 	 0.00000000  0.00000000  0.00000000 
   430 	 0.00000000  0.00000000  0.00000000 
   431 	 0.00000000  0.00000000  0.00000000 
   432 	 0.00000000  0.00000000  0.00000000 
   433 	 0.00000000  0.00000000  0.00000000 
   434 	 0.00000000  0.00000000  0.00000000 
   435 	 0.00000000  0.00000000  0.00000000 
   436 	 0.00000000  0.00000000  0.00000000 
   437 	 0.00000000  0.00000000  0.00000000 
   438 	 0.00000000  0.00000000  0.00000000 
   439 	 0.00000000  0.00000000  0.00000000 
   440 	 0.00000000  0.00000000  0.00000000 
   441 	 0.00000000  0.00000000  0.00000000 
   442 	 0.00000000  0.00000000  0.00000000 
   443 	 0.00000000  0.00000000  0.00000000 
   444 	 0.00000000  0.00000000  0.00000000 
   445 	 0.00000000  0.00000000  0.00000000 
   446 	 0.00000000  0.00000000  0.00000000 
   447 	 0.00000000  0.00000000  0.00000000 
   448 	 0.00000000  0.00000000  0.00000000 
   449 	 0.00000000  0.00000000  0.00000000 
   450 	 0.00000000  0.00000000  0.00000000 
   451 	 0.00000000  0.00000000  0.00000000 
   452 	 0.00000000  0.00000000  0.00000000 
   453 	 0.00000000  0.00000000  0.00000000 
   454 	 0.00000000  0.00000000  0.00000000 
   455 	 0.00000000  0.00000000  0.00000000 
   456 	 0.00000000  0.00000000  0.00000000 
   457 	 0.00000000  0.00000000  0.00000000 
   458 	 0.00000000  0.00000000  0.00000000 
   459 	 0.00000000  0.00000000  0.00000000 
   460 	 0.00000000  0.00000000  0.00000000 
   461 	 0.00000000  0.00000000  0.00000000 
   462 	 0.00000000  0.00000000  0.00000000 
   463 	 0.00000000  0.00000000  0.00000000 
   464 	 0.00000000  0.00000000  0.00000000 
   465 	 0.00000000  0.00000000  0.00000000 
   466 	 0.00000000  0.00000000  0.00000000 
   467 	 0.00000000  0.00000000  0.00000000 
   468 	 0.00000000  0.00000000  0.00000000 
   469 	 0.00000000  0.00000000  0.00000000 
   470 	 0.00000000  0.00000000  0.00000000 
   471 	 0.00000000  0.00000000  0.00000000 
   472 	 0.00000000  0.00000000  0.00000000 
   473 	 0.00000000  0.00000000  0.00000000 
   474 	 0.00000000  0.00000000  0.00000000 
   475 	 0.00000000  0.00000000  0.00000000 
   476 	 0.00000000  0.00000000  0.00000000 
   477 	 0.00000000  0.00000000  0.00000000 
   478 	 0.00000000  0.00000000  0.00000000 
   479 	 0.00000000  0.00000000  0.00000000 
   480 	 0.00000000  0.00000000  0.00000000 
   481 	 0.00000000  0.00000000  0.00000000 
   482 	 0.00000000  0.00000000  0.00000000 
   483 	 0.00000000  0.00000000  0.00000000 
   484 	 0.00000000  0.00000000  0.00000000 
   485 	 0.00000000  0.00000000  0.00000000 
   486 	 0.00000000  0.00000000  0.00000000 
   487 	 0.00000000  0.00000000  0.00000000 
   488 	 0.00000000  0.00000000  0.00000000 
   489 	 0.00000000  0.00000000  0.00000000 
   490 	 0.00000000  0.00000000  0.00000000 
   491 	 0.00000000  0.00000000  0.00000000 
   492 	 0.00000000  0.00000000  0.00000000 
   493 	 0.00000000  0.00000000  0.00000000 
   494 	 0.00000000  0.00000000  0.00000000 
   495 	 0.00000000  0.00000000  0.00000000 
   496 	 0.00000000  0.00000000  0.00000000 
   497 	 0.00000000  0.00000000  0.00000000 
   498 	 0.00000000  0.00000000  0.00000000 
   499 	 0.00000000  0.00000000  0.00000000 
   500 	 0.00000000  0.00000000  0.00000000 
   501 	 0.00000000  0.00000000  0.00000000 
   502 	 0.00000000  0.00000000  0.00000000 
   503 	 0.00000000  0.00000000  0.00000000 
   504 	 0.00000000  0.00000000  0.00000000 
   505 	 0.00000000  0.00000000  0.00000000 
   506 	 0.00000000  0.00000000  0.00000000 
   507 	 0.00000000  0.00000000  0.00000000 
   508 	 0.00000000  0.00000000  0.00000000 
   509 	 0.00000000  0.00000000  0.00000000 
   510 	 0.00000000  0.00000000  0.00000000 
   511 	 0.00000000  0.00000000  0.00000000 
   512 	 0.00000000  0.00000000  0.00000000 
   513 	 0.00000000  0.00000000  0.00000000 
   514 	 0.00000000  0.00000000  0.00000000 
   515 	 0.00000000  0.00000000  0.00000000 
   516 	 0.00000000  0.00000000  0.00000000 
   517 	 0.00000000  0.00000000  0.00000000 
   518 	 0.00000000  0.00000000  0.00000000 
   519 	 0.00000000  0.00000000  0.00000000 
   520 	 0.00000000  0.00000000  0.00000000 
   521 	 0.00000000  0.00000000  0.00000000 
   522 	 0.00000000  0.00000000  0.00000000 
   523 	 0.00000000  0.00000000  0.00000000 
   524 	 0.00000000  0.00000000  0.00000000 
   525 	 0.00000000  0.00000000  0.00000000 
   526 	 0.00000000  0.00000000  0.00000000 
   527 	 0.00000000  0.00000000  0.00000000 
   528 	 0.00000000  0.00000000  0.00000000 
   529 	 0.00000000  0.00000000  0.00000000 
   530 	 0.00000000  0.00000000  0.00000000 
   531 	 0.00000000  0.00000000  0.00000000 
   532 	 0.00000000  0.00000000  0.00000000 
   533 	 0.00000000  0.00000000  0.00000000 
   534 	 0.00000000  0.00000000  0.00000000 
   535 	 0.00000000  0.00000000  0.00000000 
   536 	 0.00000000  0.00000000  0.00000000 
   537 	 0.00000000  0.00000000  0.00000000 
   538 	 0.00000000  0.00000000  0.00000000 
   539 	 0.00000000  0.00000000  0.00000000 
   540 	 0.00000000  0.00000000  0.00000000 
   541 	 0.00000000  0.00000000  0.00000000 
   542 	 0.00000000  0.00000000  0.00000000 
   543 	 0.00000000  0.00000000  0.00000000 
   544 	 0.00000000  0.00000000  0.00000000 
   545 	 0.00000000  0.00000000  0.00000000 
   546 	 0.00000000  0.00000000  0.00000000 
   547 	 0.00000000  0.00000000  0.00000000 
   548 	 0.00000000  0.00000000  0.00000000 
   549 	 0.00000000  0.00000000  0.00000000 
   550 	 0.00000000  0.00000000  0.00000000 
   551 	 0.00000000  0.00000000  0.00000000 
   552 	 0.00000000  0.00000000  0.00000000 
   553 	 0.00000000  0.00000000  0.00000000 
   554 	 0.00000000  0.00000000  0.00000000 
   555 	 0.00000000  0.00000000  0.00000000 
   556 	 0.00000000  0.00000000  0.00000000 
   557 	 0.00000000  0.00000000  0.00000000 
   558 	 0.00000000  0.00000000  0.00000000 
   559 	 0.00000000  0.00000000  0.00000000 
   560 	 0.00000000  0.00000000  0.00000000 
   561 	 0.00000000  0.00000000  0.00000000 
   562 	 0.00000000  0.00000000  0.00000000 
   563 	 0.00000000  0.00000000  0.00000000 
   564 	 0.00000000  0.00000000  0.00000000 
   565 	 0.00000000  0.00000000  0.00000000 
   566 	 0.00000000  0.00000000  0.00000000 
   567 	 0.00000000  0.00000000  0.00000000 
   568 	 0.00000000  0.00000000  0.00000000 
   569 	 0.00000000  0.00000000  0.00000000 
   570 	 0.00000000  0.00000000  0.00000000 
   571 	 0.00000000  0.00000000  0.00000000 
   572 	 0.00000000  0.00000000  0.00000000 
   573 	 0.00000000  0.00000000  0.00000000 
   574 	 0.00000000  0.00000000  0.00000000 
   575 	 0.00000000  0.00000000  0.00000000 
   576 	 0.00000000  0.00000000  0.00000000 
   577 	 0.00000000  0.00000000  0.00000000 
   578 	 0.00000000  0.00000000  0.00000000 
   579 	 0.00000000  0.00000000  0.00000000 
   580 	 0.00000000  0.00000000  0.00000000 
   581 	 0.00000000  0.00000000  0.00000000 
   582 	 0.00000000  0.00000000  0.00000000 
   583 	 0.00000000  0.00000000  0.00000000 
   584 	 0.00000000  0.00000000  0.00000000 
   585 	 0.00000000  0.00000000  0.00000000 
   586 	 0.00000000  0.00000000  0.00000000 
   587 	 0.00000000  0.00000000  0.00000000 
   588 	 0.00000000  0.00000000  0.00000000 
   589 	 0.00000000  0.00000000  0.00000000 
   590 	 0.00000000  0.00000000  0.00000000 
   591 	 0.00000000  0.00000000  0.00000000 
   592 	 0.00000000  0.00000000  0.00000000 
   593 	 0.00000000  0.00000000  0.00000000 
   594 	 0.00000000  0.00000000  0.00000000 
   595 	 0.00000000  0.00000000  0.00000000 
   596 	 0.00000000  0.00000000  0.00000000 
   597 	 0.00000000  0.00000000  0.00000000 
   598 	 0.00000000  0.00000000  0.00000000 
   599 	 0.00000000  0.00000000  0.00000000 
   600 	 0.00000000  0.00000000  0.00000000 
   601 	 0.00000000  0.00000000  0.00000000 
   602 	 0.00000000  0.00000000  0.00000000 
   603 	 0.00000000  0.00000000  0.00000000 
   604 	 0.00000000  0.00000000  0.00000000 
   605 	 0.00000000  0.00000000  0.00000000 
   606 	 0.00000000  0.00000000  0.00000000 
   607 	 0.00000000  0.00000000  0.00000000 
   608 	 0.00000000  0.00000000  0.00000000 
   609 	 0.00000000  0.00000000  0.00000000 
   610 	 0.00000000  0.00000000  0.00000000 
   611 	 0.00000000  0.00000000  0.00000000 
   612 	 0.00000000  0.00000000  0.00000000 
   613 	 0.00000000  0.00000000  0.00000000 
   614 	 0.00000000  0.00000000  0.00000000 
   615 	 0.00000000  0.00000000  0.00000000 
   616 	 0.00000000  0.00000000  0.00000000 
   617 	 0.00000000  0.00000000  0.00000000 
   618 	 0.00000000  0.00000000  0.00000000 
   619 	 0.00000000  0.00000000  0.00000000 
   620 	 0.00000000  0.00000000  0.00000000 
   621 	 0.00000000  0.00000000  0.00000000 
   622 	 0.00000000  0.00000000  0.00000000 
   623 	 0.00000000  0.00000000  0.00000000 
   624 	 0.00000000  0.00000000  0.00000000 
   625 	 0.00000000  0.00000000  0.00000000 
   626 	 0.00000000  0.00000000  0.00000000 
   627 	 0.00000000  0.00000000  0.00000000 
   628 	 0.00000000  0.00000000  0.00000000 
   629 	 0.00000000  0.00000000  0.00000000 
   630 	 0.00000000  0.00000000  0.00000000 
   631 	 0.00000000  0.00000000  0.00000000 
   632 	 0.00000000  0.00000000  0.00000000 
   633 	 0.00000000  0.00000000  0.00000000 
   634 	 0.00000000  0.00000000  0.00000000 
   635 	 0.00000000  0.00000000  0.00000000 
   636 	 0.00000000  0.00000000  0.00000000 
   637 	 0.00000000  0.00000000  0.00000000 
   638 	 0.00000000  0.00000000  0.00000000 
   639 	 0.00000000  0.00000000  0.00000000 
   640 	 0.00000000  0.00000000  0.00000000 
   641 	 0.00000000  0.00000000  0.00000000 
   642 	 0.00000000  0.00000000  0.00000000 
   643 	 0.00000000  0.00000000  0.00000000 
   644 	 0.00000000  0.00000000  0.00000000 
   645 	 0.00000000  0.00000000  0.00000000 
   646 	 0.00000000  0.00000000  0.00000000 
   647 	 0.00000000  0.00000000  0.00000000 
   648 	 0.00000000  0.00000000  0.00000000 
   649 	 0.00000000  0.00000000  0.00000000 
   650 	 0.00000000  0.00000000  0.00000000 
   651 	 0.00000000  0.00000000  0.00000000 
   652 	 0.00000000  0.00000000  0.00000000 
   653 	 0.00000000  0.00000000  0.00000000 
   654 	 0.00000000  0.00000000  0.00000000 
   655 	 0.00000000  0.00000000  0.00000000 
   656 	 0.00000000  0.00000000  0.00000000 
   657 	 0.00000000  0.00000000  0.00000000 

     0 	 24497.00000000  24497.00000000  1.00000000 
     1 	 24440.00000000  24440.00000000  1.00000000 
     2 	 24375.00000000  24375.00000000  1.00000000 
     3 	 24014.00000000  24014.00000000  1.00000000 
     4 	 24425.00000000  24425.00000000  1.00000000 
     5 	 24435.00000000  24435.00000000  1.00000000 
     6 	 24450.00000000  24450.00000000  1.00000000 
     7 	 24502.00000000  24502.00000000  1.00000000 
     8 	 24217.00000000  24217.00000000  1.00000000 
     9 	 24653.00000000  24653.00000000  1.00000000 
    10 	 24272.00000000  24272.00000000  1.00000000 
    11 	 24232.00000000  24232.00000000  1.00000000 
    12 	 23608.00000000  23608.00000000  1.00000000 
    13 	 23306.00000000  23306.00000000  1.00000000 
    14 	 22877.00000000  22877.00000000  1.00000000 
    15 	 22211.00000000  22211.00000000  1.00000000 
    16 	 21198.00000000  21198.00000000  1.00000000 
    17 	 19700.00000000  19700.00000000  1.00000000 
    18 	 18855.00000000  18855.00000000  1.00000000 
    19 	 17153.00000000  17153.00000000  1.00000000 
    20 	 15686.00000000  15686.00000000  1.00000000 
    21 	 14342.00000000  14342.00000000  1.00000000 
    22 	 13019.00000000  13018.00000000  0.99992319 
    23 	 11579.00000000  11578.00000000  0.99991364 
    24 	 10823.00000000  10821.00000000  0.99981521 
    25 	 9701.00000000  9700.00000000  0.99989692 
    26 	 9053.00000000  9048.00000000  0.99944770 
    27 	 8612.00000000  8602.00000000  0.99883883 
    28 	 8183.00000000  8168.00000000  0.99816693 
    29 	 7922.00000000  7892.00000000  0.99621308 
    30 	 7740.00000000  7698.00000000  0.99457364 
    31 	 7607.00000000  7516.00000000  0.98803733 
    32 	 7497.00000000  7377.00000000  0.98399360 
    33 	 7424.00000000  7247.00000000  0.97615841 
    34 	 7140.00000000  6874.00000000  0.96274510 
    35 	 7043.00000000  6711.00000000  0.95286100 
    36 	 6863.00000000  6372.00000000  0.92845694 
    37 	 6838.00000000  6239.00000000  0.91240129 
    38 	 6643.00000000  5837.00000000  0.87866928 
    39 	 6591.00000000  5570.00000000  0.84509179 
    40 	 6294.00000000  5120.00000000  0.81347315 
    41 	 6311.00000000  4769.00000000  0.75566471 
    42 	 6286.00000000  4556.00000000  0.72478524 
    43 	 6146.00000000  4024.00000000  0.65473479 
    44 	 5899.00000000  3508.00000000  0.59467706 
    45 	 5789.00000000  3078.00000000  0.53169805 
    46 	 5804.00000000  3065.00000000  0.52808408 
    47 	 5649.00000000  3293.00000000  0.58293503 
    48 	 5371.00000000  3446.00000000  0.64159374 
    49 	 5330.00000000  3687.00000000  0.69174484 
    50 	 5249.00000000  3971.00000000  0.75652505 
    51 	 5288.00000000  4188.00000000  0.79198185 
    52 	 5239.00000000  4319.00000000  0.82439397 
    53 	 5124.00000000  4371.00000000  0.85304450 
    54 	 4986.00000000  4432.00000000  0.88888889 
    55 	 4881.00000000  4459.00000000  0.91354231 
    56 	 4823.00000000  4476.00000000  0.92805308 
    57 	 4674.00000000  4445.00000000  0.95100556 
    58 	 4464.00000000  4297.00000000  0.96258961 
    59 	 4430.00000000  4315.00000000  0.97404063 
    60 	 4249.00000000  4142.00000000  0.97481760 
    61 	 4199.00000000  4146.00000000  0.98737795 
    62 	 3957.00000000  3930.00000000  0.99317665 
    63 	 3960.00000000  3919.00000000  0.98964646 
    64 	 3876.00000000  3854.00000000  0.99432405 
    65 	 3760.00000000  3754.00000000  0.99840426 
    66 	 3701.00000000  3692.00000000  0.99756822 
    67 	 3548.00000000  3541.00000000  0.99802706 
    68 	 3368.00000000  3365.00000000  0.99910926 
    69 	 3292.00000000  3291.00000000  0.99969623 
    70 	 3305.00000000  3304.00000000  0.99969743 
    71 	 3104.00000000  3102.00000000  0.99935567 
    72 	 3192.00000000  3192.00000000  1.00000000 
    73 	 3080.00000000  3080.00000000  1.00000000 
    74 	 3000.00000000  3000.00000000  1.00000000 
    75 	 2938.00000000  2938.00000000  1.00000000 
    76 	 2779.00000000  2779.00000000  1.00000000 
    77 	 2735.00000000  2735.00000000  1.00000000 
    78 	 2669.00000000  2669.00000000  1.00000000 
    79 	 2547.00000000  2547.00000000  1.00000000 
    80 	 2454.00000000  2454.00000000  1.00000000 
    81 	 2500.00000000  2500.00000000  1.00000000 
    82 	 2373.00000000  2373.00000000  1.00000000 
    83 	 2422.00000000  2421.00000000  0.99958712 
    84 	 2263.00000000  2262.00000000  0.99955811 
    85 	 2235.00000000  2235.00000000  1.00000000 
    86 	 2207.00000000  2207.00000000  1.00000000 
    87 	 2078.00000000  2076.00000000  0.99903754 
    88 	 2121.00000000  2120.00000000  0.99952852 
    89 	 2090.00000000  2088.00000000  0.99904306 
    90 	 1998.00000000  1996.00000000  0.99899900 
    91 	 1992.00000000  1987.00000000  0.99748996 
    92 	 2005.00000000  1998.00000000  0.99650873 
    93 	 1941.00000000  1937.00000000  0.99793921 
    94 	 1879.00000000  1867.00000000  0.99361362 
    95 	 1860.00000000  1847.00000000  0.99301075 
    96 	 1884.00000000  1870.00000000  0.99256900 
    97 	 1899.00000000  1874.00000000  0.98683518 
    98 	 1856.00000000  1825.00000000  0.98329741 
    99 	 1885.00000000  1856.00000000  0.98461538 
   100 	 1878.00000000  1825.00000000  0.97177849 
   101 	 1875.00000000  1826.00000000  0.97386667 
   102 	 1852.00000000  1774.00000000  0.95788337 
   103 	 1941.00000000  1842.00000000  0.94899536 
   104 	 1835.00000000  1758.00000000  0.95803815 
   105 	 1887.00000000  1769.00000000  0.93746688 
   106 	 1870.00000000  1751.00000000  0.93636364 
   107 	 1821.00000000  1675.00000000  0.91982427 
   108 	 1798.00000000  1624.00000000  0.90322581 
   109 	 1749.00000000  1545.00000000  0.88336192 
   110 	 1810.00000000  1584.00000000  0.87513812 
   111 	 1775.00000000  1511.00000000  0.85126761 
   112 	 1799.00000000  1473.00000000  0.81878822 
   113 	 1719.00000000  1453.00000000  0.84525887 
   114 	 1734.00000000  1376.00000000  0.79354095 
   115 	 1739.00000000  1299.00000000  0.74698102 
   116 	 1748.00000000  1276.00000000  0.72997712 
   117 	 1644.00000000  1156.00000000  0.70316302 
   118 	 1680.00000000  1163.00000000  0.69226190 
   119 	 1633.00000000  1076.00000000  0.65890998 
   120 	 1557.00000000  958.00000000  0.61528581 
   121 	 1465.00000000  622.00000000  0.42457338 
   122 	 1484.00000000  635.00000000  0.42789757 
   123 	 1500.00000000  747.00000000  0.49800000 
   124 	 1391.00000000  757.00000000  0.54421280 
   125 	 1382.00000000  773.00000000  0.55933430 
   126 	 1393.00000000  826.00000000  0.59296482 
   127 	 1323.00000000  824.00000000  0.62282691 
   128 	 1359.00000000  902.00000000  0.66372333 
   129 	 1282.00000000  894.00000000  0.69734789 
   130 	 1321.00000000  942.00000000  0.71309614 
   131 	 1328.00000000  1023.00000000  0.77033133 
   132 	 1271.00000000  1010.00000000  0.79464988 
   133 	 1306.00000000  1073.00000000  0.82159265 
   134 	 1298.00000000  1108.00000000  0.85362096 
   135 	 1271.00000000  1089.00000000  0.85680566 
   136 	 1322.00000000  1182.00000000  0.89409985 
   137 	 1351.00000000  1217.00000000  0.90081421 
   138 	 1310.00000000  1202.00000000  0.91755725 
   139 	 1288.00000000  1193.00000000  0.92624224 
   140 	 1272.00000000  1204.00000000  0.94654088 
   141 	 1329.00000000  1273.00000000  0.95786305 
   142 	 1368.00000000  1332.00000000  0.97368421 
   143 	 1354.00000000  1312.00000000  0.96898080 
   144 	 1343.00000000  1314.00000000  0.97840655 
   145 	 1373.00000000  1353.00000000  0.98543336 
   146 	 1345.00000000  1317.00000000  0.97918216 
   147 	 1368.00000000  1358.00000000  0.99269006 
   148 	 1407.00000000  1392.00000000  0.98933902 
   149 	 1388.00000000  1381.00000000  0.99495677 
   150 	 1379.00000000  1370.00000000  0.99347353 
   151 	 1315.00000000  1303.00000000  0.99087452 
   152 	 1348.00000000  1344.00000000  0.99703264 
   153 	 1326.00000000  1321.00000000  0.99622926 
   154 	 1398.00000000  1395.00000000  0.99785408 
   155 	 1366.00000000  1366.00000000  1.00000000 
   156 	 1296.00000000  1295.00000000  0.99922840 
   157 	 1201.00000000  1199.00000000  0.99833472 
   158 	 1151.00000000  1150.00000000  0.99913119 
   159 	 1213.00000000  1210.00000000  0.99752679 
   160 	 1155.00000000  1154.00000000  0.99913420 
   161 	 1104.00000000  1104.00000000  1.00000000 
   162 	 1108.00000000  1107.00000000  0.99909747 
   163 	 1036.00000000  1036.00000000  1.00000000 
   164 	 1000.00000000  999.00000000  0.99900000 
   165 	 986.00000000  986.00000000  1.00000000 
   166 	 940.00000000  940.00000000  1.00000000 
   167 	 870.00000000  870.00000000  1.00000000 
   168 	 889.00000000  889.00000000  1.00000000 
   169 	 843.00000000  843.00000000  1.00000000 
   170 	 808.00000000  808.00000000  1.00000000 
   171 	 772.00000000  772.00000000  1.00000000 
   172 	 774.00000000  774.00000000  1.00000000 
   173 	 670.00000000  670.00000000  1.00000000 
   174 	 695.00000000  695.00000000  1.00000000 
   175 	 665.00000000  665.00000000  1.00000000 
   176 	 632.00000000  632.00000000  1.00000000 
   177 	 612.00000000  612.00000000  1.00000000 
   178 	 612.00000000  612.00000000  1.00000000 
   179 	 618.00000000  618.00000000  1.00000000 
   180 	 606.00000000  606.00000000  1.00000000 
   181 	 522.00000000  522.00000000  1.00000000 
   182 	 533.00000000  533.00000000  1.00000000 
   183 	 580.00000000  580.00000000  1.00000000 
   184 	 552.00000000  552.00000000  1.00000000 
   185 	 517.00000000  517.00000000  1.00000000 
   186 	 524.00000000  524.00000000  1.00000000 
   187 	 577.00000000  577.00000000  1.00000000 
   188 	 529.00000000  529.00000000  1.00000000 
   189 	 535.00000000  535.00000000  1.00000000 
   190 	 538.00000000  538.00000000  1.00000000 
   191 	 529.00000000  529.00000000  1.00000000 
   192 	 575.00000000  575.00000000  1.00000000 
   193 	 509.00000000  509.00000000  1.00000000 
   194 	 474.00000000  474.00000000  1.00000000 
   195 	 537.00000000  537.00000000  1.00000000 
   196 	 484.00000000  484.00000000  1.00000000 
   197 	 524.00000000  524.00000000  1.00000000 
   198 	 526.00000000  526.00000000  1.00000000 
   199 	 535.00000000  535.00000000  1.00000000 
   200 	 489.00000000  489.00000000  1.00000000 
   201 	 512.00000000  512.00000000  1.00000000 
   202 	 467.00000000  467.00000000  1.00000000 
   203 	 503.00000000  503.00000000  1.00000000 
   204 	 460.00000000  460.00000000  1.00000000 
   205 	 466.00000000  466.00000000  1.00000000 
   206 	 506.00000000  506.00000000  1.00000000 
   207 	 478.00000000  478.00000000  1.00000000 
   208 	 427.00000000  427.00000000  1.00000000 
   209 	 491.00000000  491.00000000  1.00000000 
   210 	 456.00000000  456.00000000  1.00000000 
   211 	 496.00000000  496.00000000  1.00000000 
   212 	 511.00000000  511.00000000  1.00000000 
   213 	 423.00000000  423.00000000  1.00000000 
   214 	 495.00000000  495.00000000  1.00000000 
   215 	 483.00000000  483.00000000  1.00000000 
   216 	 483.00000000  483.00000000  1.00000000 
   217 	 488.00000000  488.00000000  1.00000000 
   218 	 425.00000000  425.00000000  1.00000000 
   219 	 450.00000000  450.00000000  1.00000000 
   220 	 449.00000000  449.00000000  1.00000000 
   221 	 439.00000000  439.00000000  1.00000000 
   222 	 452.00000000  452.00000000  1.00000000 
   223 	 465.00000000  465.00000000  1.00000000 
   224 	 435.00000000  435.00000000  1.00000000 
   225 	 455.00000000  455.00000000  1.00000000 
   226 	 441.00000000  441.00000000  1.00000000 
   227 	 469.00000000  469.00000000  1.00000000 
   228 	 445.00000000  445.00000000  1.00000000 
   229 	 468.00000000  468.00000000  1.00000000 
   230 	 445.00000000  445.00000000  1.00000000 
   231 	 434.00000000  434.00000000  1.00000000 
   232 	 432.00000000  432.00000000  1.00000000 
   233 	 418.00000000  418.00000000  1.00000000 
   234 	 424.00000000  424.00000000  1.00000000 
   235 	 376.00000000  376.00000000  1.00000000 
   236 	 410.00000000  410.00000000  1.00000000 
   237 	 413.00000000  413.00000000  1.00000000 
   238 	 388.00000000  388.00000000  1.00000000 
   239 	 386.00000000  386.00000000  1.00000000 
   240 	 367.00000000  367.00000000  1.00000000 
   241 	 361.00000000  361.00000000  1.00000000 
   242 	 306.00000000  306.00000000  1.00000000 
   243 	 382.00000000  382.00000000  1.00000000 
   244 	 282.00000000  282.00000000  1.00000000 
   245 	 293.00000000  293.00000000  1.00000000 
   246 	 274.00000000  274.00000000  1.00000000 
   247 	 278.00000000  278.00000000  1.00000000 
   248 	 244.00000000  244.00000000  1.00000000 
   249 	 247.00000000  247.00000000  1.00000000 
   250 	 209.00000000  209.00000000  1.00000000 
   251 	 215.00000000  215.00000000  1.00000000 
   252 	 202.00000000  202.00000000  1.00000000 
   253 	 195.00000000  195.00000000  1.00000000 
   254 	 208.00000000  208.00000000  1.00000000 
   255 	 167.00000000  167.00000000  1.00000000 
   256 	 169.00000000  169.00000000  1.00000000 
   257 	 163.00000000  163.00000000  1.00000000 
   258 	 138.00000000  138.00000000  1.00000000 
   259 	 121.00000000  121.00000000  1.00000000 
   260 	 92.00000000  92.00000000  1.00000000 
   261 	 107.00000000  107.00000000  1.00000000 
   262 	 93.00000000  93.00000000  1.00000000 
   263 	 85.00000000  85.00000000  1.00000000 
   264 	 75.00000000  75.00000000  1.00000000 
   265 	 58.00000000  58.00000000  1.00000000 
   266 	 71.00000000  71.00000000  1.00000000 
   267 	 66.00000000  66.00000000  1.00000000 
   268 	 45.00000000  45.00000000  1.00000000 
   269 	 52.00000000  52.00000000  1.00000000 
   270 	 49.00000000  49.00000000  1.00000000 
   271 	 29.00000000  29.00000000  1.00000000 
   272 	 30.00000000  30.00000000  1.00000000 
   273 	 19.00000000  19.00000000  1.00000000 
   274 	 19.00000000  19.00000000  1.00000000 
   275 	 19.00000000  19.00000000  1.00000000 
   276 	 23.00000000  23.00000000  1.00000000 
   277 	 12.00000000  12.00000000  1.00000000 
   278 	 13.00000000  13.00000000  1.00000000 
   279 	 13.00000000  13.00000000  1.00000000 
   280 	 10.00000000  10.00000000  1.00000000 
   281 	 9.00000000  9.00000000  1.00000000 
   282 	 8.00000000  8.00000000  1.00000000 
   283 	 7.00000000  7.00000000  1.00000000 
   284 	 6.00000000  6.00000000  1.00000000 
   285 	 1.00000000  1.00000000  1.00000000 
   286 	 6.00000000  6.00000000  1.00000000 
   287 	 6.00000000  6.00000000  1.00000000 
   288 	 4.00000000  4.00000000  1.00000000 
   289 	 1.00000000  1.00000000  1.00000000 
   290 	 2.00000000  2.00000000  1.00000000 
   291 	 1.00000000  1.00000000  1.00000000 
   292 	 3.00000000  3.00000000  1.00000000 
   293 	 1.00000000  1.00000000  1.00000000 
   294 	 1.00000000  1.00000000  1.00000000 
   295 	 0.00000000  0.00000000  0.00000000 
   296 	 1.00000000  1.00000000  1.00000000 
   297 	 0.00000000  0.00000000  0.00000000 
   298 	 0.00000000  0.00000000  0.00000000 
   299 	 0.00000000  0.00000000  0.00000000 
   300 	 0.00000000  0.00000000  0.00000000 
   301 	 0.00000000  0.00000000  0.00000000 
   302 	 0.00000000  0.00000000  0.00000000 
   303 	 0.00000000  0.00000000  0.00000000 
   304 	 0.00000000  0.00000000  0.00000000 
   305 	 0.00000000  0.00000000  0.00000000 
   306 	 0.00000000  0.00000000  0.00000000 
   307 	 1.00000000  1.00000000  1.00000000 
   308 	 0.00000000  0.00000000  0.00000000 
   309 	 0.00000000  0.00000000  0.00000000 
   310 	 0.00000000  0.00000000  0.00000000 
   311 	 0.00000000  0.00000000  0.00000000 
   312 	 0.00000000  0.00000000  0.00000000 
   313 	 0.00000000  0.00000000  0.00000000 
   314 	 0.00000000  0.00000000  0.00000000 
   315 	 0.00000000  0.00000000  0.00000000 
   316 	 0.00000000  0.00000000  0.00000000 
   317 	 0.00000000  0.00000000  0.00000000 
   318 	 0.00000000  0.00000000  0.00000000 
   319 	 0.00000000  0.00000000  0.00000000 
   320 	 0.00000000  0.00000000  0.00000000 
   321 	 0.00000000  0.00000000  0.00000000 
   322 	 0.00000000  0.00000000  0.00000000 
   323 	 0.00000000  0.00000000  0.00000000 
   324 	 0.00000000  0.00000000  0.00000000 
   325 	 0.00000000  0.00000000  0.00000000 
   326 	 0.00000000  0.00000000  0.00000000 
   327 	 0.00000000  0.00000000  0.00000000 
   328 	 0.00000000  0.00000000  0.00000000 
   329 	 0.00000000  0.00000000  0.00000000 
   330 	 0.00000000  0.00000000  0.00000000 
   331 	 0.00000000  0.00000000  0.00000000 
   332 	 0.00000000  0.00000000  0.00000000 
   333 	 0.00000000  0.00000000  0.00000000 
   334 	 0.00000000  0.00000000  0.00000000 
   335 	 0.00000000  0.00000000  0.00000000 
   336 	 0.00000000  0.00000000  0.00000000 
   337 	 0.00000000  0.00000000  0.00000000 
   338 	 0.00000000  0.00000000  0.00000000 
   339 	 0.00000000  0.00000000  0.00000000 
   340 	 0.00000000  0.00000000  0.00000000 
   341 	 0.00000000  0.00000000  0.00000000 
   342 	 0.00000000  0.00000000  0.00000000 
   343 	 0.00000000  0.00000000  0.00000000 
   344 	 0.00000000  0.00000000  0.00000000 
   345 	 0.00000000  0.00000000  0.00000000 
   346 	 0.00000000  0.00000000  0.00000000 
   347 	 0.00000000  0.00000000  0.00000000 
   348 	 0.00000000  0.00000000  0.00000000 
   349 	 0.00000000  0.00000000  0.00000000 
   350 	 0.00000000  0.00000000  0.00000000 
   351 	 0.00000000  0.00000000  0.00000000 
   352 	 0.00000000  0.00000000  0.00000000 
   353 	 0.00000000  0.00000000  0.00000000 
   354 	 0.00000000  0.00000000  0.00000000 
   355 	 0.00000000  0.00000000  0.00000000 
   356 	 0.00000000  0.00000000  0.00000000 
   357 	 0.00000000  0.00000000  0.00000000 
   358 	 0.00000000  0.00000000  0.00000000 
   359 	 0.00000000  0.00000000  0.00000000 
   360 	 0.00000000  0.00000000  0.00000000 
   361 	 0.00000000  0.00000000  0.00000000 
   362 	 0.00000000  0.00000000  0.00000000 
   363 	 0.00000000  0.00000000  0.00000000 
   364 	 0.00000000  0.00000000  0.00000000 
   365 	 0.00000000  0.00000000  0.00000000 
   366 	 0.00000000  0.00000000  0.00000000 
   367 	 0.00000000  0.00000000  0.00000000 
   368 	 0.00000000  0.00000000  0.00000000 
   369 	 0.00000000  0.00000000  0.00000000 
   370 	 0.00000000  0.00000000  0.00000000 
   371 	 0.00000000  0.00000000  0.00000000 
   372 	 0.00000000  0.00000000  0.00000000 
   373 	 0.00000000  0.00000000  0.00000000 
   374 	 0.00000000  0.00000000  0.00000000 
   375 	 0.00000000  0.00000000  0.00000000 
   376 	 0.00000000  0.00000000  0.00000000 
   377 	 0.00000000  0.00000000  0.00000000 
   378 	 0.00000000  0.00000000  0.00000000 
   379 	 0.00000000  0.00000000  0.00000000 
   380 	 0.00000000  0.00000000  0.00000000 
   381 	 0.00000000  0.00000000  0.00000000 
   382 	 0.00000000  0.00000000  0.00000000 
   383 	 0.00000000  0.00000000  0.00000000 
   384 	 0.00000000  0.00000000  0.00000000 
   385 	 0.00000000  0.00000000  0.00000000 
   386 	 0.00000000  0.00000000  0.00000000 
   387 	 0.00000000  0.00000000  0.00000000 
   388 	 0.00000000  0.00000000  0.00000000 
   389 	 0.00000000  0.00000000  0.00000000 
   390 	 0.00000000  0.00000000  0.00000000 
   391 	 0.00000000  0.00000000  0.00000000 
   392 	 0.00000000  0.00000000  0.00000000 
   393 	 0.00000000  0.00000000  0.00000000 
   394 	 0.00000000  0.00000000  0.00000000 
   395 	 0.00000000  0.00000000  0.00000000 
   396 	 0.00000000  0.00000000  0.00000000 
   397 	 0.00000000  0.00000000  0.00000000 
   398 	 0.00000000  0.00000000  0.00000000 
   399 	 0.00000000  0.00000000  0.00000000 
   400 	 0.00000000  0.00000000  0.00000000 
   401 	 0.00000000  0.00000000  0.00000000 
   402 	 0.00000000  0.00000000  0.00000000 
   403 	 0.00000000  0.00000000  0.00000000 
   404 	 0.00000000  0.00000000  0.00000000 
   405 	 0.00000000  0.00000000  0.00000000 
   406 	 0.00000000  0.00000000  0.00000000 
   407 	 0.00000000  0.00000000  0.00000000 
   408 	 0.00000000  0.00000000  0.00000000 
   409 	 0.00000000  0.00000000  0.00000000 
   410 	 0.00000000  0.00000000  0.00000000 
   411 	 0.00000000  0.00000000  0.00000000 
   412 	 0.00000000  0.00000000  0.00000000 
   413 	 0.00000000  0.00000000  0.00000000 
   414 	 0.00000000  0.00000000  0.00000000 
   415 	 0.00000000  0.00000000  0.00000000 
   416 	 0.00000000  0.00000000  0.00000000 
   417 	 0.00000000  0.00000000  0.00000000 
   418 	 0.00000000  0.00000000  0.00000000 
   419 	 0.00000000  0.00000000  0.00000000 
   420 	 0.00000000  0.00000000  0.00000000 
   421 	 0.00000000  0.00000000  0.00000000 
   422 	 0.00000000  0.00000000  0.00000000 
   423 	 0.00000000  0.00000000  0.00000000 
   424 	 0.00000000  0.00000000  0.00000000 
   425 	 0.00000000  0.00000000  0.00000000 
   426 	 0.00000000  0.00000000  0.00000000 
   427 	 0.00000000  0.00000000  0.00000000 
   428 	 0.00000000  0.00000000  0.00000000 
   429 	 0.00000000  0.00000000  0.00000000 
   430 	 0.00000000  0.00000000  0.00000000 
   431 	 0.00000000  0.00000000  0.00000000 
   432 	 0.00000000  0.00000000  0.00000000 
   433 	 0.00000000  0.00000000  0.00000000 
   434 	 0.00000000  0.00000000  0.00000000 
   435 	 0.00000000  0.00000000  0.00000000 
   436 	 0.00000000  0.00000000  0.00000000 
   437 	 0.00000000  0.00000000  0.00000000 
   438 	 0.00000000  0.00000000  0.00000000 
   439 	 0.00000000  0.00000000  0.00000000 
   440 	 0.00000000  0.00000000  0.00000000 
   441 	 0.00000000  0.00000000  0.00000000 
   442 	 0.00000000  0.00000000  0.00000000 
   443 	 0.00000000  0.00000000  0.00000000 
   444 	 0.00000000  0.00000000  0.00000000 
   445 	 0.00000000  0.00000000  0.00000000 
   446 	 0.00000000  0.00000000  0.00000000 
   447 	 0.00000000  0.00000000  0.00000000 
   448 	 0.00000000  0.00000000  0.00000000 
   449 	 0.00000000  0.00000000  0.00000000 
   450 	 0.00000000  0.00000000  0.00000000 
   451 	 0.00000000  0.00000000  0.00000000 
   452 	 0.00000000  0.00000000  0.00000000 
   453 	 0.00000000  0.00000000  0.00000000 
   454 	 0.00000000  0.00000000  0.00000000 
   455 	 0.00000000  0.00000000  0.00000000 
   456 	 0.00000000  0.00000000  0.00000000 
   457 	 0.00000000  0.00000000  0.00000000 
   458 	 0.00000000  0.00000000  0.00000000 
   459 	 0.00000000  0.00000000  0.00000000 
   460 	 0.00000000  0.00000000  0.00000000 
   461 	 0.00000000  0.00000000  0.00000000 
   462 	 0.00000000  0.00000000  0.00000000 
   463 	 0.00000000  0.00000000  0.00000000 
   464 	 0.00000000  0.00000000  0.00000000 
   465 	 0.00000000  0.00000000  0.00000000 
   466 	 0.00000000  0.00000000  0.00000000 
   467 	 0.00000000  0.00000000  0.00000000 
   468 	 0.00000000  0.00000000  0.00000000 
   469 	 0.00000000  0.00000000  0.00000000 
   470 	 0.00000000  0.00000000  0.00000000 
   471 	 0.00000000  0.00000000  0.00000000 
   472 	 0.00000000  0.00000000  0.00000000 
   473 	 0.00000000  0.00000000  0.00000000 
   474 	 0.00000000  0.00000000  0.00000000 
   475 	 0.00000000  0.00000000  0.00000000 
   476 	 0.00000000  0.00000000  0.00000000 
   477 	 0.00000000  0.00000000  0.00000000 
   478 	 0.00000000  0.00000000  0.00000000 
   479 	 0.00000000  0.00000000  0.00000000 
   480 	 0.00000000  0.00000000  0.00000000 
   481 	 0.00000000  0.00000000  0.00000000 
   482 	 0.00000000  0.00000000  0.00000000 
   483 	 0.00000000  0.00000000  0.00000000 
   484 	 0.00000000  0.00000000  0.00000000 
   485 	 0.00000000  0.00000000  0.00000000 
   486 	 0.00000000  0.00000000  0.00000000 
   487 	 0.00000000  0.00000000  0.00000000 
   488 	 0.00000000  0.00000000  0.00000000 
   489 	 0.00000000  0.00000000  0.00000000 
   490 	 0.00000000  0.00000000  0.00000000 
   491 	 0.00000000  0.00000000  0.00000000 
   492 	 0.00000000  0.00000000  0.00000000 
   493 	 0.00000000  0.00000000  0.00000000 
   494 	 0.00000000  0.00000000  0.00000000 
   495 	 0.00000000  0.00000000  0.00000000 
   496 	 0.00000000  0.00000000  0.00000000 
   497 	 0.00000000  0.00000000  0.00000000 
   498 	 0.00000000  0.00000000  0.00000000 
   499 	 0.00000000  0.00000000  0.00000000 
   500 	 0.00000000  0.00000000  0.00000000 
   501 	 0.00000000  0.00000000  0.00000000 
   502 	 0.00000000  0.00000000  0.00000000 
   503 	 0.00000000  0.00000000  0.00000000 
   504 	 0.00000000  0.00000000  0.00000000 
   505 	 0.00000000  0.00000000  0.00000000 
   506 	 0.00000000  0.00000000  0.00000000 
   507 	 0.00000000  0.00000000  0.00000000 
   508 	 0.00000000  0.00000000  0.00000000 
   509 	 0.00000000  0.00000000  0.00000000 
   510 	 0.00000000  0.00000000  0.00000000 
   511 	 0.00000000  0.00000000  0.00000000 
   512 	 0.00000000  0.00000000  0.00000000 
   513 	 0.00000000  0.00000000  0.00000000 
   514 	 0.00000000  0.00000000  0.00000000 
   515 	 0.00000000  0.00000000  0.00000000 
   516 	 0.00000000  0.00000000  0.00000000 
   517 	 0.00000000  0.00000000  0.00000000 
   518 	 0.00000000  0.00000000  0.00000000 
   519 	 0.00000000  0.00000000  0.00000000 
   520 	 0.00000000  0.00000000  0.00000000 
   521 	 0.00000000  0.00000000  0.00000000 
   522 	 0.00000000  0.00000000  0.00000000 
   523 	 0.00000000  0.00000000  0.00000000 
   524 	 0.00000000  0.00000000  0.00000000 
   525 	 0.00000000  0.00000000  0.00000000 
   526 	 0.00000000  0.00000000  0.00000000 
   527 	 0.00000000  0.00000000  0.00000000 
   528 	 0.00000000  0.00000000  0.00000000 
   529 	 0.00000000  0.00000000  0.00000000 
   530 	 0.00000000  0.00000000  0.00000000 
   531 	 0.00000000  0.00000000  0.00000000 
   532 	 0.00000000  0.00000000  0.00000000 
   533 	 0.00000000  0.00000000  0.00000000 
   534 	 0.00000000  0.00000000  0.00000000 
   535 	 0.00000000  0.00000000  0.00000000 
   536 	 0.00000000  0.00000000  0.00000000 
   537 	 0.00000000  0.00000000  0.00000000 
   538 	 0.00000000  0.00000000  0.00000000 
   539 	 0.00000000  0.00000000  0.00000000 
   540 	 0.00000000  0.00000000  0.00000000 
   541 	 0.00000000  0.00000000  0.00000000 
   542 	 0.00000000  0.00000000  0.00000000 
   543 	 0.00000000  0.00000000  0.00000000 
   544 	 0.00000000  0.00000000  0.00000000 
   545 	 0.00000000  0.00000000  0.00000000 
   546 	 0.00000000  0.00000000  0.00000000 
   547 	 0.00000000  0.00000000  0.00000000 
   548 	 0.00000000  0.00000000  0.00000000 
   549 	 0.00000000  0.00000000  0.00000000 
   550 	 0.00000000  0.00000000  0.00000000 
   551 	 0.00000000  0.00000000  0.00000000 
   552 	 0.00000000  0.00000000  0.00000000 
   553 	 0.00000000  0.00000000  0.00000000 
   554 	 0.00000000  0.00000000  0.00000000 
   555 	 0.00000000  0.00000000  0.00000000 
   556 	 0.00000000  0.00000000  0.00000000 
   557 	 0.00000000  0.00000000  0.00000000 
   558 	 0.00000000  0.00000000  0.00000000 
   559 	 0.00000000  0.00000000  0.00000000 
   560 	 0.00000000  0.00000000  0.00000000 
   561 	 0.00000000  0.00000000  0.00000000 
   562 	 0.00000000  0.00000000  0.00000000 
   563 	 0.00000000  0.00000000  0.00000000 
   564 	 0.00000000  0.00000000  0.00000000 
   565 	 0.00000000  0.00000000  0.00000000 
   566 	 0.00000000  0.00000000  0.00000000 
   567 	 0.00000000  0.00000000  0.00000000 
   568 	 0.00000000  0.00000000  0.00000000 
   569 	 0.00000000  0.00000000  0.00000000 
   570 	 0.00000000  0.00000000  0.00000000 
   571 	 0.00000000  0.00000000  0.00000000 
   572 	 0.00000000  0.00000000  0.00000000 
   573 	 0.00000000  0.00000000  0.00000000 
   574 	 0.00000000  0.00000000  0.00000000 
   575 	 0.00000000  0.00000000  0.00000000 
   576 	 0.00000000  0.00000000  0.00000000 
   577 	 0.00000000  0.00000000  0.00000000 
   578 	 0.00000000  0.00000000  0.00000000 
   579 	 0.00000000  0.00000000  0.00000000 
   580 	 0.00000000  0.00000000  0.00000000 
   581 	 0.00000000  0.00000000  0.00000000 
   582 	 0.00000000  0.00000000  0.00000000 
   583 	 0.00000000  0.00000000  0.00000000 
   584 	 0.00000000  0.00000000  0.00000000 
   585 	 0.00000000  0.00000000  0.00000000 
   586 	 0.00000000  0.00000000  0.00000000 
   587 	 0.00000000  0.00000000  0.00000000 
   588 	 0.00000000  0.00000000  0.00000000 
   589 	 0.00000000  0.00000000  0.00000000 
   590 	 0.00000000  0.00000000  0.00000000 
   591 	 0.00000000  0.00000000  0.00000000 
   592 	 0.00000000  0.00000000  0.00000000 
   593 	 0.00000000  0.00000000  0.00000000 
   594 	 0.00000000  0.00000000  0.00000000 
   595 	 0.00000000  0.00000000  0.00000000 
   596 	 0.00000000  0.00000000  0.00000000 
   597 	 0.00000000  0.00000000  0.00000000 
   598 	 0.00000000  0.00000000  0.00000000 
   599 	 0.00000000  0.00000000  0.00000000 
   600 	 0.00000000  0.00000000  0.00000000 
   601 	 0.00000000  0.00000000  0.00000000 
   602 	 0.00000000  0.00000000  0.00000000 
   603 	 0.00000000  0.00000000  0.00000000 
   604 	 0.00000000  0.00000000  0.00000000 
   605 	 0.00000000  0.00000000  0.00000000 
   606 	 0.00000000  0.00000000  0.00000000 
   607 	 0.00000000  0.00000000  0.00000000 
   608 	 0.00000000  0.00000000  0.00000000 
   609 	 0.00000000  0.00000000  0.00000000 
   610 	 0.00000000  0.00000000  0.00000000 
   611 	 0.00000000  0.00000000  0.00000000 
   612 	 0.00000000  0.00000000  0.00000000 
   613 	 0.00000000  0.00000000  0.00000000 
   614 	 0.00000000  0.00000000  0.00000000 
   615 	 0.00000000  0.00000000  0.00000000 
   616 	 0.00000000  0.00000000  0.00000000 
   617 	 0.00000000  0.00000000  0.00000000 
   618 	 0.00000000  0.00000000  0.00000000 
   619 	 0.00000000  0.00000000  0.00000000 
   620 	 0.00000000  0.00000000  0.00000000 
   621 	 0.00000000  0.00000000  0.00000000 
   622 	 0.00000000  0.00000000  0.00000000 
   623 	 0.00000000  0.00000000  0.00000000 
   624 	 0.00000000  0.00000000  0.00000000 
   625 	 0.00000000  0.00000000  0.00000000 
   626 	 0.00000000  0.00000000  0.00000000 
   627 	 0.00000000  0.00000000  0.00000000 
   628 	 0.00000000  0.00000000  0.00000000 
   629 	 0.00000000  0.00000000  0.00000000 
   630 	 0.00000000  0.00000000  0.00000000 
   631 	 0.00000000  0.00000000  0.00000000 
   632 	 0.00000000  0.00000000  0.00000000 
   633 	 0.00000000  0.00000000  0.00000000 
   634 	 0.00000000  0.00000000  0.00000000 
   635 	 0.00000000  0.00000000  0.00000000 
   636 	 0.00000000  0.00000000  0.00000000 
   637 	 0.00000000  0.00000000  0.00000000 
   638 	 0.00000000  0.00000000  0.00000000 
   639 	 0.00000000  0.00000000  0.00000000 
   640 	 0.00000000  0.00000000  0.00000000 
   641 	 0.00000000  0.00000000  0.00000000 
   642 	 0.00000000  0.00000000  0.00000000 
   643 	 0.00000000  0.00000000  0.00000000 
   644 	 0.00000000  0.00000000  0.00000000 
   645 	 0.00000000  0.00000000  0.00000000 
   646 	 0.00000000  0.00000000  0.00000000 
   647 	 0.00000000  0.00000000  0.00000000 
   648 	 0.00000000  0.00000000  0.00000000 
   649 	 0.00000000  0.00000000  0.00000000 
   650 	 0.00000000  0.00000000  0.00000000 
   651 	 0.00000000  0.00000000  0.00000000 
   652 	 0.00000000  0.00000000  0.00000000 
   653 	 0.00000000  0.00000000  0.00000000 
   654 	 0.00000000  0.00000000  0.00000000 
   655 	 0.00000000  0.00000000  0.00000000 
   656 	 0.00000000  0.00000000  0.00000000 
   657 	 0.00000000  0.00000000  0.00000000 

     0 	 18159.00000000  18159.00000000  1.00000000 
     1 	 18195.00000000  18195.00000000  1.00000000 
     2 	 18238.00000000  18238.00000000  1.00000000 
     3 	 18323.00000000  18323.00000000  1.00000000 
     4 	 18158.00000000  18158.00000000  1.00000000 
     5 	 18346.00000000  18346.00000000  1.00000000 
     6 	 18424.00000000  18424.00000000  1.00000000 
     7 	 18240.00000000  18240.00000000  1.00000000 
     8 	 18409.00000000  18409.00000000  1.00000000 
     9 	 18414.00000000  18414.00000000  1.00000000 
    10 	 18398.00000000  18398.00000000  1.00000000 
    11 	 18245.00000000  18245.00000000  1.00000000 
    12 	 18121.00000000  18121.00000000  1.00000000 
    13 	 18379.00000000  18379.00000000  1.00000000 
    14 	 18205.00000000  18205.00000000  1.00000000 
    15 	 18204.00000000  18204.00000000  1.00000000 
    16 	 18227.00000000  18227.00000000  1.00000000 
    17 	 17860.00000000  17860.00000000  1.00000000 
    18 	 17681.00000000  17681.00000000  1.00000000 
    19 	 17811.00000000  17811.00000000  1.00000000 
    20 	 16982.00000000  16982.00000000  1.00000000 
    21 	 16829.00000000  16829.00000000  1.00000000 
    22 	 16028.00000000  16028.00000000  1.00000000 
    23 	 15239.00000000  15239.00000000  1.00000000 
    24 	 14609.00000000  14609.00000000  1.00000000 
    25 	 13604.00000000  13604.00000000  1.00000000 
    26 	 12490.00000000  12490.00000000  1.00000000 
    27 	 11631.00000000  11631.00000000  1.00000000 
    28 	 10627.00000000  10627.00000000  1.00000000 
    29 	 9889.00000000  9889.00000000  1.00000000 
    30 	 9005.00000000  9005.00000000  1.00000000 
    31 	 8156.00000000  8156.00000000  1.00000000 
    32 	 7586.00000000  7586.00000000  1.00000000 
    33 	 7200.00000000  7199.00000000  0.99986111 
    34 	 6756.00000000  6756.00000000  1.00000000 
    35 	 6391.00000000  6391.00000000  1.00000000 
    36 	 6212.00000000  6211.00000000  0.99983902 
    37 	 6047.00000000  6042.00000000  0.99917314 
    38 	 5950.00000000  5944.00000000  0.99899160 
    39 	 5814.00000000  5807.00000000  0.99879601 
    40 	 5782.00000000  5767.00000000  0.99740574 
    41 	 5497.00000000  5479.00000000  0.99672549 
    42 	 5493.00000000  5461.00000000  0.99417440 
    43 	 5623.00000000  5583.00000000  0.99288636 
    44 	 5409.00000000  5333.00000000  0.98594934 
    45 	 5506.00000000  5394.00000000  0.97965855 
    46 	 5389.00000000  5253.00000000  0.97476341 
    47 	 5296.00000000  5114.00000000  0.96563444 
    48 	 5291.00000000  5045.00000000  0.95350595 
    49 	 5129.00000000  4836.00000000  0.94287385 
    50 	 5148.00000000  4749.00000000  0.92249417 
    51 	 5097.00000000  4613.00000000  0.90504218 
    52 	 5037.00000000  4422.00000000  0.87790351 
    53 	 4910.00000000  4183.00000000  0.85193483 
    54 	 4745.00000000  3890.00000000  0.81981033 
    55 	 4628.00000000  3640.00000000  0.78651685 
    56 	 4656.00000000  3390.00000000  0.72809278 
    57 	 4538.00000000  3119.00000000  0.68730718 
    58 	 4370.00000000  2719.00000000  0.62219680 
    59 	 4431.00000000  2668.00000000  0.60212142 
    60 	 4298.00000000  2296.00000000  0.53420195 
    61 	 4353.00000000  2271.00000000  0.52170917 
    62 	 4332.00000000  2447.00000000  0.56486611 
    63 	 4085.00000000  2561.00000000  0.62692778 
    64 	 4103.00000000  2777.00000000  0.67682184 
    65 	 4046.00000000  2858.00000000  0.70637667 
    66 	 4141.00000000  3135.00000000  0.75706351 
    67 	 3939.00000000  3157.00000000  0.80147245 
    68 	 3970.00000000  3289.00000000  0.82846348 
    69 	 3872.00000000  3313.00000000  0.85563017 
    70 	 3872.00000000  3444.00000000  0.88946281 
    71 	 3847.00000000  3505.00000000  0.91109956 
    72 	 3788.00000000  3500.00000000  0.92397043 
    73 	 3706.00000000  3490.00000000  0.94171614 
    74 	 3602.00000000  3448.00000000  0.95724597 
    75 	 3665.00000000  3534.00000000  0.96425648 
    76 	 3581.00000000  3490.00000000  0.97458810 
    77 	 3443.00000000  3366.00000000  0.97763578 
    78 	 3449.00000000  3402.00000000  0.98637286 
    79 	 3429.00000000  3385.00000000  0.98716827 
    80 	 3321.00000000  3284.00000000  0.98885878 
    81 	 3205.00000000  3183.00000000  0.99313573 
    82 	 3098.00000000  3086.00000000  0.99612653 
    83 	 3004.00000000  2995.00000000  0.99700399 
    84 	 2973.00000000  2965.00000000  0.99730912 
    85 	 2899.00000000  2895.00000000  0.99862021 
    86 	 2785.00000000  2780.00000000  0.99820467 
    87 	 2726.00000000  2724.00000000  0.99926632 
    88 	 2682.00000000  2681.00000000  0.99962714 
    89 	 2701.00000000  2701.00000000  1.00000000 
    90 	 2671.00000000  2671.00000000  1.00000000 
    91 	 2516.00000000  2515.00000000  0.99960254 
    92 	 2470.00000000  2470.00000000  1.00000000 
    93 	 2433.00000000  2433.00000000  1.00000000 
    94 	 2422.00000000  2422.00000000  1.00000000 
    95 	 2388.00000000  2388.00000000  1.00000000 
    96 	 2324.00000000  2324.00000000  1.00000000 
    97 	 2253.00000000  2253.00000000  1.00000000 
    98 	 2183.00000000  2183.00000000  1.00000000 
    99 	 2135.00000000  2135.00000000  1.00000000 
   100 	 2126.00000000  2126.00000000  1.00000000 
   101 	 2072.00000000  2072.00000000  1.00000000 
   102 	 2144.00000000  2144.00000000  1.00000000 
   103 	 2051.00000000  2051.00000000  1.00000000 
   104 	 2036.00000000  2036.00000000  1.00000000 
   105 	 1925.00000000  1925.00000000  1.00000000 
   106 	 1945.00000000  1945.00000000  1.00000000 
   107 	 1934.00000000  1934.00000000  1.00000000 
   108 	 1867.00000000  1867.00000000  1.00000000 
   109 	 1877.00000000  1877.00000000  1.00000000 
   110 	 1804.00000000  1804.00000000  1.00000000 
   111 	 1756.00000000  1756.00000000  1.00000000 
   112 	 1724.00000000  1724.00000000  1.00000000 
   113 	 1716.00000000  1716.00000000  1.00000000 
   114 	 1689.00000000  1689.00000000  1.00000000 
   115 	 1560.00000000  1560.00000000  1.00000000 
   116 	 1542.00000000  1542.00000000  1.00000000 
   117 	 1564.00000000  1564.00000000  1.00000000 
   118 	 1565.00000000  1565.00000000  1.00000000 
   119 	 1504.00000000  1504.00000000  1.00000000 
   120 	 1453.00000000  1452.00000000  0.99931177 
   121 	 1454.00000000  1454.00000000  1.00000000 
   122 	 1524.00000000  1524.00000000  1.00000000 
   123 	 1435.00000000  1433.00000000  0.99860627 
   124 	 1421.00000000  1416.00000000  0.99648135 
   125 	 1405.00000000  1401.00000000  0.99715302 
   126 	 1416.00000000  1408.00000000  0.99435028 
   127 	 1414.00000000  1411.00000000  0.99787836 
   128 	 1373.00000000  1369.00000000  0.99708667 
   129 	 1403.00000000  1394.00000000  0.99358517 
   130 	 1461.00000000  1450.00000000  0.99247091 
   131 	 1394.00000000  1387.00000000  0.99497848 
   132 	 1456.00000000  1445.00000000  0.99244505 
   133 	 1400.00000000  1381.00000000  0.98642857 
   134 	 1393.00000000  1378.00000000  0.98923187 
   135 	 1368.00000000  1349.00000000  0.98611111 
   136 	 1440.00000000  1406.00000000  0.97638889 
   137 	 1412.00000000  1381.00000000  0.97804533 
   138 	 1392.00000000  1343.00000000  0.96479885 
   139 	 1410.00000000  1365.00000000  0.96808511 
   140 	 1392.00000000  1339.00000000  0.96192529 
   141 	 1415.00000000  1348.00000000  0.95265018 
   142 	 1413.00000000  1331.00000000  0.94196745 
   143 	 1384.00000000  1301.00000000  0.94002890 
   144 	 1380.00000000  1296.00000000  0.93913043 
   145 	 1360.00000000  1266.00000000  0.93088235 
   146 	 1433.00000000  1301.00000000  0.90788555 
   147 	 1353.00000000  1187.00000000  0.87730968 
   148 	 1347.00000000  1185.00000000  0.87973274 
   149 	 1374.00000000  1168.00000000  0.85007278 
   150 	 1337.00000000  1128.00000000  0.84367988 
   151 	 1257.00000000  1060.00000000  0.84327765 
   152 	 1351.00000000  1087.00000000  0.80458919 
   153 	 1284.00000000  980.00000000  0.76323988 
   154 	 1308.00000000  984.00000000  0.75229358 
   155 	 1282.00000000  925.00000000  0.72152886 
   156 	 1175.00000000  837.00000000  0.71234043 
   157 	 1284.00000000  891.00000000  0.69392523 
   158 	 1169.00000000  791.00000000  0.67664671 
   159 	 1225.00000000  790.00000000  0.64489796 
   160 	 1153.00000000  699.00000000  0.60624458 
   161 	 1234.00000000  499.00000000  0.40437601 
   162 	 1181.00000000  548.00000000  0.46401355 
   163 	 1118.00000000  526.00000000  0.47048301 
   164 	 1099.00000000  524.00000000  0.47679709 
   165 	 1118.00000000  603.00000000  0.53935599 
   166 	 1101.00000000  608.00000000  0.55222525 
   167 	 1031.00000000  627.00000000  0.60814743 
   168 	 1008.00000000  648.00000000  0.64285714 
   169 	 981.00000000  665.00000000  0.67787971 
   170 	 1012.00000000  698.00000000  0.68972332 
   171 	 930.00000000  680.00000000  0.73118280 
   172 	 973.00000000  714.00000000  0.73381295 
   173 	 997.00000000  780.00000000  0.78234704 
   174 	 954.00000000  744.00000000  0.77987421 
   175 	 981.00000000  813.00000000  0.82874618 
   176 	 932.00000000  786.00000000  0.84334764 
   177 	 963.00000000  845.00000000  0.87746625 
   178 	 927.00000000  807.00000000  0.87055016 
   179 	 920.00000000  823.00000000  0.89456522 
   180 	 970.00000000  870.00000000  0.89690722 
   181 	 877.00000000  805.00000000  0.91790194 
   182 	 942.00000000  880.00000000  0.93418259 
   183 	 932.00000000  887.00000000  0.95171674 
   184 	 898.00000000  853.00000000  0.94988864 
   185 	 960.00000000  928.00000000  0.96666667 
   186 	 931.00000000  912.00000000  0.97959184 
   187 	 931.00000000  904.00000000  0.97099893 
   188 	 918.00000000  896.00000000  0.97603486 
   189 	 972.00000000  955.00000000  0.98251029 
   190 	 1085.00000000  1068.00000000  0.98433180 
   191 	 998.00000000  987.00000000  0.98897796 
   192 	 1040.00000000  1032.00000000  0.99230769 
   193 	 1107.00000000  1097.00000000  0.99096658 
   194 	 1036.00000000  1031.00000000  0.99517375 
   195 	 1019.00000000  1013.00000000  0.99411187 
   196 	 1129.00000000  1123.00000000  0.99468556 
   197 	 1116.00000000  1110.00000000  0.99462366 
   198 	 1041.00000000  1039.00000000  0.99807877 
   199 	 1082.00000000  1080.00000000  0.99815157 
   200 	 1091.00000000  1090.00000000  0.99908341 
   201 	 1095.00000000  1094.00000000  0.99908676 
   202 	 1007.00000000  1005.00000000  0.99801390 
   203 	 1084.00000000  1083.00000000  0.99907749 
   204 	 1054.00000000  1053.00000000  0.99905123 
   205 	 1042.00000000  1042.00000000  1.00000000 
   206 	 1020.00000000  1019.00000000  0.99901961 
   207 	 989.00000000  989.00000000  1.00000000 
   208 	 1026.00000000  1026.00000000  1.00000000 
   209 	 950.00000000  949.00000000  0.99894737 
   210 	 969.00000000  969.00000000  1.00000000 
   211 	 967.00000000  967.00000000  1.00000000 
   212 	 940.00000000  940.00000000  1.00000000 
   213 	 917.00000000  917.00000000  1.00000000 
   214 	 894.00000000  894.00000000  1.00000000 
   215 	 844.00000000  844.00000000  1.00000000 
   216 	 856.00000000  856.00000000  1.00000000 
   217 	 792.00000000  792.00000000  1.00000000 
   218 	 725.00000000  725.00000000  1.00000000 
   219 	 749.00000000  749.00000000  1.00000000 
   220 	 741.00000000  741.00000000  1.00000000 
   221 	 747.00000000  747.00000000  1.00000000 
   222 	 676.00000000  676.00000000  1.00000000 
   223 	 695.00000000  695.00000000  1.00000000 
   224 	 588.00000000  588.00000000  1.00000000 
   225 	 592.00000000  592.00000000  1.00000000 
   226 	 570.00000000  570.00000000  1.00000000 
   227 	 549.00000000  549.00000000  1.00000000 
   228 	 557.00000000  557.00000000  1.00000000 
   229 	 521.00000000  521.00000000  1.00000000 
   230 	 513.00000000  513.00000000  1.00000000 
   231 	 498.00000000  498.00000000  1.00000000 
   232 	 482.00000000  482.00000000  1.00000000 
   233 	 537.00000000  537.00000000  1.00000000 
   234 	 475.00000000  475.00000000  1.00000000 
   235 	 442.00000000  442.00000000  1.00000000 
   236 	 390.00000000  390.00000000  1.00000000 
   237 	 403.00000000  403.00000000  1.00000000 
   238 	 429.00000000  429.00000000  1.00000000 
   239 	 422.00000000  422.00000000  1.00000000 
   240 	 370.00000000  370.00000000  1.00000000 
   241 	 410.00000000  410.00000000  1.00000000 
   242 	 379.00000000  379.00000000  1.00000000 
   243 	 428.00000000  428.00000000  1.00000000 
   244 	 405.00000000  405.00000000  1.00000000 
   245 	 446.00000000  446.00000000  1.00000000 
   246 	 380.00000000  380.00000000  1.00000000 
   247 	 392.00000000  392.00000000  1.00000000 
   248 	 388.00000000  388.00000000  1.00000000 
   249 	 406.00000000  406.00000000  1.00000000 
   250 	 379.00000000  379.00000000  1.00000000 
   251 	 428.00000000  428.00000000  1.00000000 
   252 	 384.00000000  384.00000000  1.00000000 
   253 	 378.00000000  378.00000000  1.00000000 
   254 	 395.00000000  395.00000000  1.00000000 
   255 	 393.00000000  393.00000000  1.00000000 
   256 	 393.00000000  393.00000000  1.00000000 
   257 	 408.00000000  408.00000000  1.00000000 
   258 	 382.00000000  382.00000000  1.00000000 
   259 	 405.00000000  405.00000000  1.00000000 
   260 	 376.00000000  376.00000000  1.00000000 
   261 	 375.00000000  375.00000000  1.00000000 
   262 	 402.00000000  402.00000000  1.00000000 
   263 	 414.00000000  414.00000000  1.00000000 
   264 	 391.00000000  391.00000000  1.00000000 
   265 	 409.00000000  409.00000000  1.00000000 
   266 	 422.00000000  422.00000000  1.00000000 
   267 	 351.00000000  351.00000000  1.00000000 
   268 	 372.00000000  372.00000000  1.00000000 
   269 	 375.00000000  375.00000000  1.00000000 
   270 	 359.00000000  359.00000000  1.00000000 
   271 	 351.00000000  351.00000000  1.00000000 
   272 	 374.00000000  374.00000000  1.00000000 
   273 	 365.00000000  365.00000000  1.00000000 
   274 	 353.00000000  353.00000000  1.00000000 
   275 	 348.00000000  348.00000000  1.00000000 
   276 	 369.00000000  369.00000000  1.00000000 
   277 	 327.00000000  327.00000000  1.00000000 
   278 	 388.00000000  388.00000000  1.00000000 
   279 	 323.00000000  323.00000000  1.00000000 
   280 	 385.00000000  385.00000000  1.00000000 
   281 	 333.00000000  333.00000000  1.00000000 
   282 	 334.00000000  334.00000000  1.00000000 
   283 	 348.00000000  348.00000000  1.00000000 
   284 	 342.00000000  342.00000000  1.00000000 
   285 	 321.00000000  321.00000000  1.00000000 
   286 	 321.00000000  321.00000000  1.00000000 
   287 	 297.00000000  297.00000000  1.00000000 
   288 	 320.00000000  320.00000000  1.00000000 
   289 	 366.00000000  366.00000000  1.00000000 
   290 	 325.00000000  325.00000000  1.00000000 
   291 	 356.00000000  356.00000000  1.00000000 
   292 	 347.00000000  347.00000000  1.00000000 
   293 	 325.00000000  325.00000000  1.00000000 
   294 	 339.00000000  339.00000000  1.00000000 
   295 	 360.00000000  360.00000000  1.00000000 
   296 	 343.00000000  343.00000000  1.00000000 
   297 	 375.00000000  375.00000000  1.00000000 
   298 	 342.00000000  342.00000000  1.00000000 
   299 	 349.00000000  349.00000000  1.00000000 
   300 	 313.00000000  313.00000000  1.00000000 
   301 	 365.00000000  365.00000000  1.00000000 
   302 	 349.00000000  349.00000000  1.00000000 
   303 	 366.00000000  366.00000000  1.00000000 
   304 	 387.00000000  387.00000000  1.00000000 
   305 	 382.00000000  382.00000000  1.00000000 
   306 	 332.00000000  332.00000000  1.00000000 
   307 	 334.00000000  334.00000000  1.00000000 
   308 	 367.00000000  367.00000000  1.00000000 
   309 	 347.00000000  347.00000000  1.00000000 
   310 	 320.00000000  320.00000000  1.00000000 
   311 	 322.00000000  322.00000000  1.00000000 
   312 	 358.00000000  358.00000000  1.00000000 
   313 	 368.00000000  368.00000000  1.00000000 
   314 	 311.00000000  311.00000000  1.00000000 
   315 	 332.00000000  332.00000000  1.00000000 
   316 	 317.00000000  317.00000000  1.00000000 
   317 	 307.00000000  307.00000000  1.00000000 
   318 	 299.00000000  299.00000000  1.00000000 
   319 	 292.00000000  292.00000000  1.00000000 
   320 	 284.00000000  284.00000000  1.00000000 
   321 	 273.00000000  273.00000000  1.00000000 
   322 	 268.00000000  268.00000000  1.00000000 
   323 	 265.00000000  265.00000000  1.00000000 
   324 	 247.00000000  247.00000000  1.00000000 
   325 	 258.00000000  258.00000000  1.00000000 
   326 	 225.00000000  225.00000000  1.00000000 
   327 	 243.00000000  243.00000000  1.00000000 
   328 	 233.00000000  233.00000000  1.00000000 
   329 	 199.00000000  199.00000000  1.00000000 
   330 	 212.00000000  212.00000000  1.00000000 
   331 	 180.00000000  180.00000000  1.00000000 
   332 	 200.00000000  200.00000000  1.00000000 
   333 	 159.00000000  159.00000000  1.00000000 
   334 	 171.00000000  171.00000000  1.00000000 
   335 	 181.00000000  181.00000000  1.00000000 
   336 	 123.00000000  123.00000000  1.00000000 
   337 	 118.00000000  118.00000000  1.00000000 
   338 	 116.00000000  116.00000000  1.00000000 
   339 	 125.00000000  125.00000000  1.00000000 
   340 	 121.00000000  121.00000000  1.00000000 
   341 	 102.00000000  102.00000000  1.00000000 
   342 	 112.00000000  112.00000000  1.00000000 
   343 	 104.00000000  104.00000000  1.00000000 
   344 	 83.00000000  83.00000000  1.00000000 
   345 	 88.00000000  88.00000000  1.00000000 
   346 	 74.00000000  74.00000000  1.00000000 
   347 	 56.00000000  56.00000000  1.00000000 
   348 	 74.00000000  74.00000000  1.00000000 
   349 	 57.00000000  57.00000000  1.00000000 
   350 	 52.00000000  52.00000000  1.00000000 
   351 	 52.00000000  52.00000000  1.00000000 
   352 	 52.00000000  52.00000000  1.00000000 
   353 	 31.00000000  31.00000000  1.00000000 
   354 	 40.00000000  40.00000000  1.00000000 
   355 	 36.00000000  36.00000000  1.00000000 
   356 	 37.00000000  37.00000000  1.00000000 
   357 	 23.00000000  23.00000000  1.00000000 
   358 	 20.00000000  20.00000000  1.00000000 
   359 	 16.00000000  16.00000000  1.00000000 
   360 	 19.00000000  19.00000000  1.00000000 
   361 	 19.00000000  19.00000000  1.00000000 
   362 	 11.00000000  11.00000000  1.00000000 
   363 	 10.00000000  10.00000000  1.00000000 
   364 	 11.00000000  11.00000000  1.00000000 
   365 	 11.00000000  11.00000000  1.00000000 
   366 	 6.00000000  6.00000000  1.00000000 
   367 	 12.00000000  12.00000000  1.00000000 
   368 	 9.00000000  9.00000000  1.00000000 
   369 	 10.00000000  10.00000000  1.00000000 
   370 	 6.00000000  6.00000000  1.00000000 
   371 	 8.00000000  8.00000000  1.00000000 
   372 	 3.00000000  3.00000000  1.00000000 
   373 	 1.00000000  1.00000000  1.00000000 
   374 	 2.00000000  2.00000000  1.00000000 
   375 	 2.00000000  2.00000000  1.00000000 
   376 	 2.00000000  2.00000000  1.00000000 
   377 	 0.00000000  0.00000000  0.00000000 
   378 	 1.00000000  1.00000000  1.00000000 
   379 	 2.00000000  2.00000000  1.00000000 
   380 	 1.00000000  1.00000000  1.00000000 
   381 	 2.00000000  2.00000000  1.00000000 
   382 	 0.00000000  0.00000000  0.00000000 
   383 	 0.00000000  0.00000000  0.00000000 
   384 	 1.00000000  1.00000000  1.00000000 
   385 	 0.00000000  0.00000000  0.00000000 
   386 	 0.00000000  0.00000000  0.00000000 
   387 	 1.00000000  1.00000000  1.00000000 
   388 	 0.00000000  0.00000000  0.00000000 
   389 	 0.00000000  0.00000000  0.00000000 
   390 	 0.00000000  0.00000000  0.00000000 
   391 	 0.00000000  0.00000000  0.00000000 
   392 	 0.00000000  0.00000000  0.00000000 
   393 	 0.00000000  0.00000000  0.00000000 
   394 	 0.00000000  0.00000000  0.00000000 
   395 	 0.00000000  0.00000000  0.00000000 
   396 	 0.00000000  0.00000000  0.00000000 
   397 	 0.00000000  0.00000000  0.00000000 
   398 	 0.00000000  0.00000000  0.00000000 
   399 	 0.00000000  0.00000000  0.00000000 
   400 	 1.00000000  1.00000000  1.00000000 
   401 	 0.00000000  0.00000000  0.00000000 
   402 	 0.00000000  0.00000000  0.00000000 
   403 	 0.00000000  0.00000000  0.00000000 
   404 	 0.00000000  0.00000000  0.00000000 
   405 	 0.00000000  0.00000000  0.00000000 
   406 	 0.00000000  0.00000000  0.00000000 
   407 	 0.00000000  0.00000000  0.00000000 
   408 	 0.00000000  0.00000000  0.00000000 
   409 	 0.00000000  0.00000000  0.00000000 
   410 	 0.00000000  0.00000000  0.00000000 
   411 	 0.00000000  0.00000000  0.00000000 
   412 	 0.00000000  0.00000000  0.00000000 
   413 	 0.00000000  0.00000000  0.00000000 
   414 	 0.00000000  0.00000000  0.00000000 
   415 	 0.00000000  0.00000000  0.00000000 
   416 	 0.00000000  0.00000000  0.00000000 
   417 	 0.00000000  0.00000000  0.00000000 
   418 	 0.00000000  0.00000000  0.00000000 
   419 	 0.00000000  0.00000000  0.00000000 
   420 	 0.00000000  0.00000000  0.00000000 
   421 	 0.00000000  0.00000000  0.00000000 
   422 	 0.00000000  0.00000000  0.00000000 
   423 	 0.00000000  0.00000000  0.00000000 
   424 	 0.00000000  0.00000000  0.00000000 
   425 	 0.00000000  0.00000000  0.00000000 
   426 	 0.00000000  0.00000000  0.00000000 
   427 	 0.00000000  0.00000000  0.00000000 
   428 	 0.00000000  0.00000000  0.00000000 
   429 	 0.00000000  0.00000000  0.00000000 
   430 	 0.00000000  0.00000000  0.00000000 
   431 	 0.00000000  0.00000000  0.00000000 
   432 	 0.00000000  0.00000000  0.00000000 
   433 	 0.00000000  0.00000000  0.00000000 
   434 	 0.00000000  0.00000000  0.00000000 
   435 	 0.00000000  0.00000000  0.00000000 
   436 	 0.00000000  0.00000000  0.00000000 
   437 	 0.00000000  0.00000000  0.00000000 
   438 	 0.00000000  0.00000000  0.00000000 
   439 	 0.00000000  0.00000000  0.00000000 
   440 	 0.00000000  0.00000000  0.00000000 
   441 	 0.00000000  0.00000000  0.00000000 
   442 	 0.00000000  0.00000000  0.00000000 
   443 	 0.00000000  0.00000000  0.00000000 
   444 	 0.00000000  0.00000000  0.00000000 
   445 	 0.00000000  0.00000000  0.00000000 
   446 	 0.00000000  0.00000000  0.00000000 
   447 	 0.00000000  0.00000000  0.00000000 
   448 	 0.00000000  0.00000000  0.00000000 
   449 	 0.00000000  0.00000000  0.00000000 
   450 	 0.00000000  0.00000000  0.00000000 
   451 	 0.00000000  0.00000000  0.00000000 
   452 	 0.00000000  0.00000000  0.00000000 
   453 	 0.00000000  0.00000000  0.00000000 
   454 	 0.00000000  0.00000000  0.00000000 
   455 	 0.00000000  0.00000000  0.00000000 
   456 	 0.00000000  0.00000000  0.00000000 
   457 	 0.00000000  0.00000000  0.00000000 
   458 	 0.00000000  0.00000000  0.00000000 
   459 	 0.00000000  0.00000000  0.00000000 
   460 	 0.00000000  0.00000000  0.00000000 
   461 	 0.00000000  0.00000000  0.00000000 
   462 	 0.00000000  0.00000000  0.00000000 
   463 	 0.00000000  0.00000000  0.00000000 
   464 	 0.00000000  0.00000000  0.00000000 
   465 	 0.00000000  0.00000000  0.00000000 
   466 	 0.00000000  0.00000000  0.00000000 
   467 	 0.00000000  0.00000000  0.00000000 
   468 	 0.00000000  0.00000000  0.00000000 
   469 	 0.00000000  0.00000000  0.00000000 
   470 	 0.00000000  0.00000000  0.00000000 
   471 	 0.00000000  0.00000000  0.00000000 
   472 	 0.00000000  0.00000000  0.00000000 
   473 	 0.00000000  0.00000000  0.00000000 
   474 	 0.00000000  0.00000000  0.00000000 
   475 	 0.00000000  0.00000000  0.00000000 
   476 	 0.00000000  0.00000000  0.00000000 
   477 	 0.00000000  0.00000000  0.00000000 
   478 	 0.00000000  0.00000000  0.00000000 
   479 	 0.00000000  0.00000000  0.00000000 
   480 	 0.00000000  0.00000000  0.00000000 
   481 	 0.00000000  0.00000000  0.00000000 
   482 	 0.00000000  0.00000000  0.00000000 
   483 	 0.00000000  0.00000000  0.00000000 
   484 	 0.00000000  0.00000000  0.00000000 
   485 	 0.00000000  0.00000000  0.00000000 
   486 	 0.00000000  0.00000000  0.00000000 
   487 	 0.00000000  0.00000000  0.00000000 
   488 	 0.00000000  0.00000000  0.00000000 
   489 	 0.00000000  0.00000000  0.00000000 
   490 	 0.00000000  0.00000000  0.00000000 
   491 	 0.00000000  0.00000000  0.00000000 
   492 	 0.00000000  0.00000000  0.00000000 
   493 	 0.00000000  0.00000000  0.00000000 
   494 	 0.00000000  0.00000000  0.00000000 
   495 	 0.00000000  0.00000000  0.00000000 
   496 	 0.00000000  0.00000000  0.00000000 
   497 	 0.00000000  0.00000000  0.00000000 
   498 	 0.00000000  0.00000000  0.00000000 
   499 	 0.00000000  0.00000000  0.00000000 
   500 	 0.00000000  0.00000000  0.00000000 
   501 	 0.00000000  0.00000000  0.00000000 
   502 	 0.00000000  0.00000000  0.00000000 
   503 	 0.00000000  0.00000000  0.00000000 
   504 	 0.00000000  0.00000000  0.00000000 
   505 	 0.00000000  0.00000000  0.00000000 
   506 	 0.00000000  0.00000000  0.00000000 
   507 	 0.00000000  0.00000000  0.00000000 
   508 	 0.00000000  0.00000000  0.00000000 
   509 	 0.00000000  0.00000000  0.00000000 
   510 	 0.00000000  0.00000000  0.00000000 
   511 	 0.00000000  0.00000000  0.00000000 
   512 	 0.00000000  0.00000000  0.00000000 
   513 	 0.00000000  0.00000000  0.00000000 
   514 	 0.00000000  0.00000000  0.00000000 
   515 	 0.00000000  0.00000000  0.00000000 
   516 	 0.00000000  0.00000000  0.00000000 
   517 	 0.00000000  0.00000000  0.00000000 
   518 	 0.00000000  0.00000000  0.00000000 
   519 	 0.00000000  0.00000000  0.00000000 
   520 	 0.00000000  0.00000000  0.00000000 
   521 	 0.00000000  0.00000000  0.00000000 
   522 	 0.00000000  0.00000000  0.00000000 
   523 	 0.00000000  0.00000000  0.00000000 
   524 	 0.00000000  0.00000000  0.00000000 
   525 	 0.00000000  0.00000000  0.00000000 
   526 	 0.00000000  0.00000000  0.00000000 
   527 	 0.00000000  0.00000000  0.00000000 
   528 	 0.00000000  0.00000000  0.00000000 
   529 	 0.00000000  0.00000000  0.00000000 
   530 	 0.00000000  0.00000000  0.00000000 
   531 	 0.00000000  0.00000000  0.00000000 
   532 	 0.00000000  0.00000000  0.00000000 
   533 	 0.00000000  0.00000000  0.00000000 
   534 	 0.00000000  0.00000000  0.00000000 
   535 	 0.00000000  0.00000000  0.00000000 
   536 	 0.00000000  0.00000000  0.00000000 
   537 	 0.00000000  0.00000000  0.00000000 
   538 	 0.00000000  0.00000000  0.00000000 
   539 	 0.00000000  0.00000000  0.00000000 
   540 	 0.00000000  0.00000000  0.00000000 
   541 	 0.00000000  0.00000000  0.00000000 
   542 	 0.00000000  0.00000000  0.00000000 
   543 	 0.00000000  0.00000000  0.00000000 
   544 	 0.00000000  0.00000000  0.00000000 
   545 	 0.00000000  0.00000000  0.00000000 
   546 	 0.00000000  0.00000000  0.00000000 
   547 	 0.00000000  0.00000000  0.00000000 
   548 	 0.00000000  0.00000000  0.00000000 
   549 	 0.00000000  0.00000000  0.00000000 
   550 	 0.00000000  0.00000000  0.00000000 
   551 	 0.00000000  0.00000000  0.00000000 
   552 	 0.00000000  0.00000000  0.00000000 
   553 	 0.00000000  0.00000000  0.00000000 
   554 	 0.00000000  0.00000000  0.00000000 
   555 	 0.00000000  0.00000000  0.00000000 
   556 	 0.00000000  0.00000000  0.00000000 
   557 	 0.00000000  0.00000000  0.00000000 
   558 	 0.00000000  0.00000000  0.00000000 
   559 	 0.00000000  0.00000000  0.00000000 
   560 	 0.00000000  0.00000000  0.00000000 
   561 	 0.00000000  0.00000000  0.00000000 
   562 	 0.00000000  0.00000000  0.00000000 
   563 	 0.00000000  0.00000000  0.00000000 
   564 	 0.00000000  0.00000000  0.00000000 
   565 	 0.00000000  0.00000000  0.00000000 
   566 	 0.00000000  0.00000000  0.00000000 
   567 	 0.00000000  0.00000000  0.00000000 
   568 	 0.00000000  0.00000000  0.00000000 
   569 	 0.00000000  0.00000000  0.00000000 
   570 	 0.00000000  0.00000000  0.00000000 
   571 	 0.00000000  0.00000000  0.00000000 
   572 	 0.00000000  0.00000000  0.00000000 
   573 	 0.00000000  0.00000000  0.00000000 
   574 	 0.00000000  0.00000000  0.00000000 
   575 	 0.00000000  0.00000000  0.00000000 
   576 	 0.00000000  0.00000000  0.00000000 
   577 	 0.00000000  0.00000000  0.00000000 
   578 	 0.00000000  0.00000000  0.00000000 
   579 	 0.00000000  0.00000000  0.00000000 
   580 	 0.00000000  0.00000000  0.00000000 
   581 	 0.00000000  0.00000000  0.00000000 
   582 	 0.00000000  0.00000000  0.00000000 
   583 	 0.00000000  0.00000000  0.00000000 
   584 	 0.00000000  0.00000000  0.00000000 
   585 	 0.00000000  0.00000000  0.00000000 
   586 	 0.00000000  0.00000000  0.00000000 
   587 	 0.00000000  0.00000000  0.00000000 
   588 	 0.00000000  0.00000000  0.00000000 
   589 	 0.00000000  0.00000000  0.00000000 
   590 	 0.00000000  0.00000000  0.00000000 
   591 	 0.00000000  0.00000000  0.00000000 
   592 	 0.00000000  0.00000000  0.00000000 
   593 	 0.00000000  0.00000000  0.00000000 
   594 	 0.00000000  0.00000000  0.00000000 
   595 	 0.00000000  0.00000000  0.00000000 
   596 	 0.00000000  0.00000000  0.00000000 
   597 	 0.00000000  0.00000000  0.00000000 
   598 	 0.00000000  0.00000000  0.00000000 
   599 	 0.00000000  0.00000000  0.00000000 
   600 	 0.00000000  0.00000000  0.00000000 
   601 	 0.00000000  0.00000000  0.00000000 
   602 	 0.00000000  0.00000000  0.00000000 
   603 	 0.00000000  0.00000000  0.00000000 
   604 	 0.00000000  0.00000000  0.00000000 
   605 	 0.00000000  0.00000000  0.00000000 
   606 	 0.00000000  0.00000000  0.00000000 
   607 	 0.00000000  0.00000000  0.00000000 
   608 	 0.00000000  0.00000000  0.00000000 
   609 	 0.00000000  0.00000000  0.00000000 
   610 	 0.00000000  0.00000000  0.00000000 
   611 	 0.00000000  0.00000000  0.00000000 
   612 	 0.00000000  0.00000000  0.00000000 
   613 	 0.00000000  0.00000000  0.00000000 
   614 	 0.00000000  0.00000000  0.00000000 
   615 	 0.00000000  0.00000000  0.00000000 
   616 	 0.00000000  0.00000000  0.00000000 
   617 	 0.00000000  0.00000000  0.00000000 
   618 	 0.00000000  0.00000000  0.00000000 
   619 	 0.00000000  0.00000000  0.00000000 
   620 	 0.00000000  0.00000000  0.00000000 
   621 	 0.00000000  0.00000000  0.00000000 
   622 	 0.00000000  0.00000000  0.00000000 
   623 	 0.00000000  0.00000000  0.00000000 
   624 	 0.00000000  0.00000000  0.00000000 
   625 	 0.00000000  0.00000000  0.00000000 
   626 	 0.00000000  0.00000000  0.00000000 
   627 	 0.00000000  0.00000000  0.00000000 
   628 	 0.00000000  0.00000000  0.00000000 
   629 	 0.00000000  0.00000000  0.00000000 
   630 	 0.00000000  0.00000000  0.00000000 
   631 	 0.00000000  0.00000000  0.00000000 
   632 	 0.00000000  0.00000000  0.00000000 
   633 	 0.00000000  0.00000000  0.00000000 
   634 	 0.00000000  0.00000000  0.00000000 
   635 	 0.00000000  0.00000000  0.00000000 
   636 	 0.00000000  0.00000000  0.00000000 
   637 	 0.00000000  0.00000000  0.00000000 
   638 	 0.00000000  0.00000000  0.00000000 
   639 	 0.00000000  0.00000000  0.00000000 
   640 	 0.00000000  0.00000000  0.00000000 
   641 	 0.00000000  0.00000000  0.00000000 
   642 	 0.00000000  0.00000000  0.00000000 
   643 	 0.00000000  0.00000000  0.00000000 
   644 	 0.00000000  0.00000000  0.00000000 
   645 	 0.00000000  0.00000000  0.00000000 
   646 	 0.00000000  0.00000000  0.00000000 
   647 	 0.00000000  0.00000000  0.00000000 
   648 	 0.00000000  0.00000000  0.00000000 
   649 	 0.00000000  0.00000000  0.00000000 
   650 	 0.00000000  0.00000000  0.00000000 
   651 	 0.00000000  0.00000000  0.00000000 
   652 	 0.00000000  0.00000000  0.00000000 
   653 	 0.00000000  0.00000000  0.00000000 
   654 	 0.00000000  0.00000000  0.00000000 
   655 	 0.00000000  0.00000000  0.00000000 
   656 	 0.00000000  0.00000000  0.00000000 
   657 	 0.00000000  0.00000000  0.00000000 

Error calculation - col1 = sample_area, col2 = 1-err, col3 = err

 1.25663700  0.84056100  0.15943900 
 3.73928100  0.91202200  0.08797800 
 5.00000000  0.92435000  0.07565000 
 10.00000000  0.94606100  0.05393900 
 15.00000000  0.95573400  0.04426600 
 20.00000000  0.96160600  0.03839400 
